# Supplementary material for: Di­aqua­bis­[5-(pyrazin-2-yl-κN 1)-3-(pyridin-3-yl)-1,2,4-triazolido-κN 1]zinc
Source: Acta Crystallogr Sect E Struct Rep Online. 2014 Mar 5;70(Pt 4):m116. doi: 10.1107/S1600536814004176 (PMC3998535; doi:10.1107/S1600536814004176)
Supplement: Supplementary file 1 [file e-70-0m116-sup1.cif]

##############################################################################
#                                                                            #
# This CIF contains the data in a paper accepted for publication in          #
# Acta Crystallographica Section E. It conforms to the requirements of       #
# Notes for Authors for Acta Crystallographica Section E, and has been       #
# peer reviewed under the auspices of the IUCr Commission on Journals.       #
#                                                                            #
# Full details of the Crystallographic Information File format               #
# are given in the paper "The Crystallographic Information File (CIF):       #
# a New Standard Archive File for Crystallography" by S. R. Hall, F. H.      #
# Allen and I. D. Brown [Acta Cryst. (1991), A47, 655-685].                  #
#                                                                            #
# The current version of the core CIF dictionary is obtainable from          #
# ftp://ftp.iucr.org/pub/cif_core.dic.                                       #
#                                                                            #
# Software is freely available for graphical display of the structure(s)     #
# in this CIF. For information consult the CIF software page                 #
# http://www.iucr.org/resources/cif/software.                                #
#                                                                            #
# This file may be used for bona fide research purposes within the           #
# scientific community so long as proper attribution is given to the journal # 
# article from which it was obtained.                                        #
#                                                                            #
##############################################################################
data_I
_audit_creation_method     SHELXL-97
_database_code_depnum_ccdc_archive     'CCDC 988429'
_chemical_name_systematic
;\
Diaquabis[5-(pyrazin-2-yl-\k<i>N</i>^1^)-3-(pyridin-3-yl)-1,2,4-triazolido-\
\k<i>N</i>^1^]zinc
;
_chemical_name_common     ?
_chemical_formula_moiety     'C22 H18 N12 O2 Zn'
_chemical_formula_sum     'C22 H18 N12 O2 Zn'
_chemical_formula_iupac     '[Zn (C11 H7 N6)2 (H2 O)2]'
_chemical_formula_weight     547.85
_chemical_melting_point     ?
_symmetry_cell_setting     monoclinic
_symmetry_space_group_name_H-M     'P 21/c'
_symmetry_space_group_name_hall     '-P 2ybc'
loop_
    _symmetry_equiv_pos_as_xyz
    'x, y, z'
    '-x, y+1/2, -z+1/2'
    '-x, -y, -z'
    'x, -y-1/2, z-1/2'
_cell_length_a     8.600(5)
_cell_length_b     5.728(3)
_cell_length_c     22.288(12)
_cell_angle_alpha     90.00
_cell_angle_beta     100.646(6)
_cell_angle_gamma     90.00
_cell_volume     1079.0(10)
_cell_formula_units_Z     2
_cell_measurement_reflns_used     2880
_cell_measurement_theta_min     2.41
_cell_measurement_theta_max     27.55
_cell_measurement_temperature     296(2)
_exptl_crystal_description     prism
_exptl_crystal_colour     colorless
_exptl_crystal_size_max     0.18
_exptl_crystal_size_mid     0.15
_exptl_crystal_size_min     0.13
_exptl_crystal_density_diffrn     1.686
_exptl_crystal_density_meas     ?
_exptl_crystal_density_method     'not measured'
_exptl_crystal_F_000     560
_exptl_absorpt_coefficient_mu     1.191
_exptl_absorpt_correction_type     multi-scan
_exptl_absorpt_process_details     '(SADABS; Bruker, 2001)'
_exptl_absorpt_correction_T_min     0.80
_exptl_absorpt_correction_T_max     0.86
_exptl_special_details     ?
_diffrn_ambient_temperature     296(2)
_diffrn_radiation_type     MoK\a
_diffrn_radiation_wavelength     0.71073
_diffrn_radiation_source     'fine-focus sealed tube'
_diffrn_radiation_monochromator     graphite
_diffrn_measurement_device_type     'Bruker SMART 1000 CCD'
_diffrn_measurement_method     'phi and omega scans'
_diffrn_detector_area_resol_mean     ?
_diffrn_reflns_number     11003
_diffrn_reflns_av_R_equivalents     0.0829
_diffrn_reflns_av_sigmaI/netI     0.0486
_diffrn_reflns_theta_min     2.41
_diffrn_reflns_theta_max     27.55
_diffrn_reflns_theta_full     27.55
_diffrn_measured_fraction_theta_max     0.998
_diffrn_measured_fraction_theta_full     0.998
_diffrn_reflns_limit_h_min     -11
_diffrn_reflns_limit_h_max     11
_diffrn_reflns_limit_k_min     -7
_diffrn_reflns_limit_k_max     7
_diffrn_reflns_limit_l_min     -29
_diffrn_reflns_limit_l_max     28
_diffrn_standards_number     ?
_diffrn_standards_interval_count     ?
_diffrn_standards_interval_time     ?
_diffrn_standards_decay_%     ?
_refine_special_details
;
Refinement of <i>F</i>^2^ against ALL reflections. The weighted <i>R</i>-factor
<i>wR</i> and goodness of fit <i>S</i> are based on <i>F</i>^2^, conventional
<i>R</i>-factors <i>R</i> are based on <i>F</i>, with <i>F</i> set to zero for
negative <i>F</i>^2^. The threshold expression of <i>F</i>^2^ >
\s(<i>F</i>^2^) is used only for calculating <i>R</i>-factors(gt) <i>etc</i>.
and is not relevant to the choice of reflections for refinement.
<i>R</i>-factors based on <i>F</i>^2^ are statistically about twice as large
as those based on <i>F</i>, and <i>R</i>- factors based on ALL data will be
even larger.
;
_reflns_number_total     2493
_reflns_number_gt     2304
_reflns_threshold_expression     I>2sigma(I)
_refine_ls_structure_factor_coef     Fsqd
_refine_ls_matrix_type     full
_refine_ls_R_factor_all     0.0396
_refine_ls_R_factor_gt     0.0367
_refine_ls_wR_factor_gt     0.1067
_refine_ls_wR_factor_ref     0.1096
_refine_ls_goodness_of_fit_ref     1.051
_refine_ls_restrained_S_all     1.051
_refine_ls_number_reflns     2493
_refine_ls_number_parameters     175
_refine_ls_number_restraints     3
_refine_ls_hydrogen_treatment     mixed
_refine_ls_weighting_scheme     calc
_refine_ls_weighting_details
         'calc w=1/[\s^2^(Fo^2^)+(0.0623P)^2^+0.2938P] where P=(Fo^2^+2Fc^2^)/3'
_atom_sites_solution_hydrogens     geom
_atom_sites_solution_primary     direct
_atom_sites_solution_secondary     difmap
_refine_ls_shift/su_max     0.000
_refine_ls_shift/su_mean     0.000
_refine_diff_density_max     0.441
_refine_diff_density_min     -0.592
_refine_ls_extinction_method     none
_refine_ls_extinction_coef     ?
loop_
    _atom_type_symbol
    _atom_type_description
    _atom_type_scat_dispersion_real
    _atom_type_scat_dispersion_imag
    _atom_type_scat_source
    'C' 'C' 0.0033 0.0016
                         'International Tables Vol C Tables 4.2.6.8 and 6.1.1.4'
    'H' 'H' 0.0000 0.0000
                         'International Tables Vol C Tables 4.2.6.8 and 6.1.1.4'
    'N' 'N' 0.0061 0.0033
                         'International Tables Vol C Tables 4.2.6.8 and 6.1.1.4'
    'O' 'O' 0.0106 0.0060
                         'International Tables Vol C Tables 4.2.6.8 and 6.1.1.4'
    'Zn' 'Zn' 0.2839 1.4301
                         'International Tables Vol C Tables 4.2.6.8 and 6.1.1.4'
_computing_data_collection     'SMART (Bruker, 2007)'
_computing_cell_refinement     'SAINT (Bruker, 2007)'
_computing_data_reduction     'SAINT (Bruker, 2007)'
_computing_structure_solution     'SHELXS97 (Sheldrick, 2008)'
_computing_structure_refinement     'SHELXL97 (Sheldrick, 2008)'
_computing_molecular_graphics     'SHELXTL (Sheldrick, 2008)'
_computing_publication_material     'SHELXTL (Sheldrick, 2008)'
loop_
    _atom_site_type_symbol
    _atom_site_label
    _atom_site_fract_x
    _atom_site_fract_y
    _atom_site_fract_z
    _atom_site_U_iso_or_equiv
    _atom_site_adp_type
    _atom_site_calc_flag
    _atom_site_refinement_flags
    _atom_site_occupancy
    _atom_site_symmetry_multiplicity
    _atom_site_disorder_assembly
    _atom_site_disorder_group
    Zn Zn1 0.0000 1.0000 0.5000 0.02623(14) Uani d S 1 2 . .
    O O1 0.17564(15) 0.7938(2) 0.47155(6) 0.0298(3) Uani d D 1 1 . .
    H H1B 0.218(3) 0.679(4) 0.4940(11) 0.045 Uiso d D 1 1 . .
    H H1A 0.252(3) 0.871(4) 0.4624(11) 0.045 Uiso d D 1 1 . .
    N N1 -0.03718(18) 1.1583(3) 0.40926(7) 0.0255(3) Uani d . 1 1 . .
    N N2 -0.0898(2) 1.2803(3) 0.28622(8) 0.0364(4) Uani d . 1 1 . .
    N N3 -0.32425(18) 0.7016(3) 0.35570(7) 0.0273(3) Uani d . 1 1 . .
    N N4 -0.27382(18) 0.5864(3) 0.45419(7) 0.0271(3) Uani d . 1 1 . .
    N N5 -0.17912(18) 0.7731(3) 0.44860(7) 0.0258(3) Uani d . 1 1 . .
    N N6 -0.6262(2) 0.0459(3) 0.41338(9) 0.0357(4) Uani d . 1 1 . .
    C C1 0.0312(2) 1.3446(3) 0.38951(9) 0.0302(4) Uani d . 1 1 . .
    H H1 0.0992 1.4355 0.4174 0.036 Uiso calc R 1 1 . .
    C C2 0.0033(3) 1.4058(3) 0.32853(9) 0.0339(4) Uani d . 1 1 . .
    H H2 0.0512 1.5393 0.3167 0.041 Uiso calc R 1 1 . .
    C C3 -0.1585(3) 1.0954(4) 0.30615(9) 0.0331(4) Uani d . 1 1 . .
    H H3 -0.2251 1.0039 0.2779 0.040 Uiso calc R 1 1 . .
    C C4 -0.1352(2) 1.0330(3) 0.36728(9) 0.0238(4) Uani d . 1 1 . .
    C C5 -0.2139(2) 0.8348(3) 0.38977(8) 0.0242(4) Uani d . 1 1 . .
    C C6 -0.3581(2) 0.5502(3) 0.39810(9) 0.0249(4) Uani d . 1 1 . .
    C C7 -0.4734(2) 0.3611(3) 0.38268(8) 0.0261(4) Uani d . 1 1 . .
    C C8 -0.5332(2) 0.3074(4) 0.32153(9) 0.0312(4) Uani d . 1 1 . .
    H H8 -0.5029 0.3951 0.2905 0.037 Uiso calc R 1 1 . .
    C C9 -0.6372(2) 0.1240(4) 0.30748(10) 0.0353(4) Uani d . 1 1 . .
    H H9 -0.6783 0.0865 0.2671 0.042 Uiso calc R 1 1 . .
    C C10 -0.6790(3) -0.0028(3) 0.35465(12) 0.0362(5) Uani d . 1 1 . .
    H H10 -0.7475 -0.1285 0.3450 0.043 Uiso calc R 1 1 . .
    C C11 -0.5265(2) 0.2270(4) 0.42666(9) 0.0317(4) Uani d . 1 1 . .
    H H11 -0.4912 0.2645 0.4675 0.038 Uiso calc R 1 1 . .
loop_
    _atom_site_aniso_label
    _atom_site_aniso_U_11
    _atom_site_aniso_U_22
    _atom_site_aniso_U_33
    _atom_site_aniso_U_12
    _atom_site_aniso_U_13
    _atom_site_aniso_U_23
    Zn1 0.0291(2) 0.0287(2) 0.0197(2) -0.00523(11) 0.00119(13) 0.00147(10)
    O1 0.0282(7) 0.0286(7) 0.0331(7) -0.0035(5) 0.0064(5) 0.0056(5)
    N1 0.0268(7) 0.0255(7) 0.0238(7) -0.0033(6) 0.0040(6) 0.0002(5)
    N2 0.0442(10) 0.0369(9) 0.0274(8) -0.0051(8) 0.0044(7) 0.0068(7)
    N3 0.0269(7) 0.0293(8) 0.0249(7) -0.0060(6) 0.0023(6) 0.0017(6)
    N4 0.0266(7) 0.0279(8) 0.0264(8) -0.0056(6) 0.0042(6) 0.0020(6)
    N5 0.0273(7) 0.0253(7) 0.0240(7) -0.0057(6) 0.0030(6) 0.0013(6)
    N6 0.0303(9) 0.0395(9) 0.0382(10) -0.0096(7) 0.0089(8) 0.0040(8)
    C1 0.0326(9) 0.0266(9) 0.0314(9) -0.0077(7) 0.0059(7) -0.0027(7)
    C2 0.0414(11) 0.0271(9) 0.0344(10) -0.0045(8) 0.0105(8) 0.0050(8)
    C3 0.0386(10) 0.0359(10) 0.0234(9) -0.0081(8) 0.0018(7) 0.0009(8)
    C4 0.0229(8) 0.0257(8) 0.0227(9) -0.0007(6) 0.0036(7) 0.0005(6)
    C5 0.0237(8) 0.0266(9) 0.0222(8) -0.0032(7) 0.0036(6) 0.0002(6)
    C6 0.0212(8) 0.0289(8) 0.0246(9) -0.0035(7) 0.0041(7) 0.0005(7)
    C7 0.0203(8) 0.0277(8) 0.0300(9) -0.0035(7) 0.0040(7) -0.0002(7)
    C8 0.0295(9) 0.0353(10) 0.0281(9) -0.0078(8) 0.0040(7) 0.0013(8)
    C9 0.0318(10) 0.0409(11) 0.0324(10) -0.0073(8) 0.0036(8) -0.0064(8)
    C10 0.0306(11) 0.0336(12) 0.0442(14) -0.0114(7) 0.0063(10) -0.0056(8)
    C11 0.0250(8) 0.0396(10) 0.0304(9) -0.0077(8) 0.0048(7) 0.0014(8)
_geom_special_details
;
All e.s.d.'s (except the e.s.d. in the dihedral angle between two l.s. planes)
are estimated using the full covariance matrix. The cell e.s.d.'s are taken
into account individually in the estimation of e.s.d.'s in distances, angles
and torsion angles; correlations between e.s.d.'s in cell parameters are only
used when they are defined by crystal symmetry. An approximate (isotropic)
treatment of cell e.s.d.'s is used for estimating e.s.d.'s involving l.s.
planes.
;
loop_
    _geom_bond_atom_site_label_1
    _geom_bond_atom_site_label_2
    _geom_bond_site_symmetry_2
    _geom_bond_distance
    _geom_bond_publ_flag
    Zn1 O1 3_576 2.1054(16) ?
    Zn1 O1 . 2.1054(16) y
    Zn1 N1 . 2.1853(18) y
    Zn1 N1 3_576 2.1853(18) ?
    Zn1 N5 . 2.1733(16) y
    Zn1 N5 3_576 2.1733(16) ?
    O1 H1B . 0.867(16) ?
    O1 H1A . 0.848(16) ?
    N1 C1 . 1.332(2) ?
    N1 C4 . 1.345(2) ?
    N2 C3 . 1.329(3) ?
    N2 C2 . 1.330(3) ?
    N3 C5 . 1.339(2) ?
    N3 C6 . 1.353(2) ?
    N4 C6 . 1.340(2) ?
    N4 N5 . 1.364(2) ?
    N5 C5 . 1.338(2) ?
    N6 C10 . 1.334(3) ?
    N6 C11 . 1.344(3) ?
    C1 C2 . 1.381(3) ?
    C1 H1 . 0.9300 ?
    C2 H2 . 0.9300 ?
    C3 C4 . 1.387(3) ?
    C3 H3 . 0.9300 ?
    C4 C5 . 1.457(2) ?
    C6 C7 . 1.466(3) ?
    C7 C11 . 1.387(3) ?
    C7 C8 . 1.399(3) ?
    C8 C9 . 1.377(3) ?
    C8 H8 . 0.9300 ?
    C9 C10 . 1.379(3) ?
    C9 H9 . 0.9300 ?
    C10 H10 . 0.9300 ?
    C11 H11 . 0.9300 ?
loop_
    _geom_angle_atom_site_label_1
    _geom_angle_atom_site_label_2
    _geom_angle_atom_site_label_3
    _geom_angle_site_symmetry_1
    _geom_angle_site_symmetry_3
    _geom_angle
    _geom_angle_publ_flag
    O1 Zn1 O1 3_576 . 180.00(7) ?
    O1 Zn1 N5 3_576 . 90.93(7) ?
    O1 Zn1 N5 . . 89.07(7) ?
    O1 Zn1 N5 3_576 3_576 89.07(7) ?
    O1 Zn1 N5 . 3_576 90.93(7) ?
    N5 Zn1 N5 . 3_576 180.0 ?
    O1 Zn1 N1 3_576 . 93.18(6) ?
    O1 Zn1 N1 . . 86.82(6) ?
    N5 Zn1 N1 . . 78.00(6) ?
    N5 Zn1 N1 3_576 . 102.00(6) ?
    O1 Zn1 N1 3_576 3_576 86.82(6) ?
    O1 Zn1 N1 . 3_576 93.18(6) ?
    N5 Zn1 N1 . 3_576 102.00(6) ?
    N5 Zn1 N1 3_576 3_576 78.00(6) ?
    N1 Zn1 N1 . 3_576 180.0000(10)
                                 ?
    Zn1 O1 H1B . . 120.2(18) ?
    Zn1 O1 H1A . . 114.1(18) ?
    H1B O1 H1A . . 106(2) ?
    C1 N1 C4 . . 117.11(16) ?
    C1 N1 Zn1 . . 129.81(13) ?
    C4 N1 Zn1 . . 112.83(12) ?
    C3 N2 C2 . . 116.14(17) ?
    C5 N3 C6 . . 100.99(15) ?
    C6 N4 N5 . . 105.37(15) ?
    C5 N5 N4 . . 105.55(14) ?
    C5 N5 Zn1 . . 111.52(11) ?
    N4 N5 Zn1 . . 142.93(12) ?
    C10 N6 C11 . . 117.76(19) ?
    N1 C1 C2 . . 121.43(18) ?
    N1 C1 H1 . . 119.3 ?
    C2 C1 H1 . . 119.3 ?
    N2 C2 C1 . . 122.23(18) ?
    N2 C2 H2 . . 118.9 ?
    C1 C2 H2 . . 118.9 ?
    N2 C3 C4 . . 122.76(18) ?
    N2 C3 H3 . . 118.6 ?
    C4 C3 H3 . . 118.6 ?
    N1 C4 C3 . . 120.28(17) ?
    N1 C4 C5 . . 116.58(17) ?
    C3 C4 C5 . . 123.13(17) ?
    N5 C5 N3 . . 114.31(16) ?
    N5 C5 C4 . . 120.63(16) ?
    N3 C5 C4 . . 125.06(16) ?
    N4 C6 N3 . . 113.79(17) ?
    N4 C6 C7 . . 123.96(17) ?
    N3 C6 C7 . . 122.22(17) ?
    C11 C7 C8 . . 117.17(17) ?
    C11 C7 C6 . . 122.69(17) ?
    C8 C7 C6 . . 120.14(17) ?
    C9 C8 C7 . . 119.71(18) ?
    C9 C8 H8 . . 120.1 ?
    C7 C8 H8 . . 120.1 ?
    C8 C9 C10 . . 118.57(19) ?
    C8 C9 H9 . . 120.7 ?
    C10 C9 H9 . . 120.7 ?
    N6 C10 C9 . . 123.25(19) ?
    N6 C10 H10 . . 118.4 ?
    C9 C10 H10 . . 118.4 ?
    N6 C11 C7 . . 123.48(19) ?
    N6 C11 H11 . . 118.3 ?
    C7 C11 H11 . . 118.3 ?
loop_
    _geom_hbond_atom_site_label_D
    _geom_hbond_atom_site_label_H
    _geom_hbond_atom_site_label_A
    _geom_hbond_site_symmetry_A
    _geom_hbond_distance_DH
    _geom_hbond_distance_HA
    _geom_hbond_distance_DA
    _geom_hbond_angle_DHA
    O1 H1A N6 1_665 0.848(16) 1.928(17) 2.736(2) 159(2)
    O1 H1B N4 3_566 0.867(16) 1.914(16) 2.771(2) 170(2)
    C1 H1 O1 1_565 0.93 2.41 3.266(3) 153
data_New_Global_Publ_Block
_journal_date_recd_electronic     2014-02-20
_journal_date_accepted     2014-02-23
_journal_name_full     'Acta Crystallographica, Section E'
_journal_year     2014
_journal_volume     70
_journal_issue      4
_journal_page_first     m116
_journal_page_last     m116
_journal_paper_category     QM
_journal_paper_doi     10.1107/S1600536814004176
_journal_coeditor_code     XU5772
_publ_contact_author_name     'Wen-Wen Dong'
_publ_contact_author_address
;
College of Materials & Chemical Engineering, China Three Gorges University,
Yichang 443002, People's Republic of China
;
_publ_contact_author_email     'dongww1@126.com'
_publ_contact_author_fax     '86-717-6397516'
_publ_contact_author_phone     '86-717-6397505'
_publ_section_title
;\
Diaquabis[5-(pyrazin-2-yl-\k<i>N</i>^1^)-3-(pyridin-3-yl)-1,2,4-triazolido-\
\k<i>N</i>^1^]zinc
;
loop_
    _publ_author_name
    _publ_author_footnote
    _publ_author_address
    'Wang, Ye-Nan' .
;
College of Materials & Chemical Engineering, China Three Gorges University,
Yichang 443002, People's Republic of China
;
    'Dong, Wen-Wen' .
;
College of Materials & Chemical Engineering, China Three Gorges University,
Yichang 443002, People's Republic of China
;
_publ_section_synopsis     .
