# Supplementary material for: Di­aqua­bis­[5-(pyrazin-2-yl-κN 1)-3-(pyridin-3-yl)-1,2,4-triazolido-κN 1]zinc
Source: Acta Crystallogr Sect E Struct Rep Online. 2014 Mar 5;70(Pt 4):m116. doi: 10.1107/S1600536814004176 (PMC3998535; doi:10.1107/S1600536814004176)
Supplement: Supplementary file 2 [file e-70-0m116-Isup2.hkl]

# 
# h,k,l, Fc-squared, Fo-squared, sigma(Fo-squared) and status flag 
# 
data_I
_shelx_title ' z in P2(1)/c' 
_shelx_refln_list_code          4 
_shelx_F_calc_maximum      165.27 
_exptl_crystal_F_000       560.00 
_reflns_d_resolution_high  0.7684 
 
loop_ 
 _symmetry_equiv_pos_as_xyz 
 'x, y, z' 
 '-x, y+1/2, -z+1/2' 
 '-x, -y, -z' 
 'x, -y-1/2, z-1/2' 
 
_cell_length_a     8.6002 
_cell_length_b     5.7278 
_cell_length_c    22.2881 
_cell_angle_alpha  90.000 
_cell_angle_beta  100.646 
_cell_angle_gamma  90.000 
 
_shelx_F_squared_multiplier     1.000 
 
loop_ 
 _refln_index_h 
 _refln_index_k 
 _refln_index_l 
 _refln_F_squared_calc 
 _refln_F_squared_meas 
 _refln_F_squared_sigma 
 _refln_observed_status 
   1   0   0     4609.66     2612.72     39.34 o 
   2   0   0     3113.01     3248.30    129.85 o 
   3   0   0     2231.48     2351.60    106.90 o 
   4   0   0     1842.48     1816.75     90.25 o 
   5   0   0     1511.60     1622.75     76.63 o 
   6   0   0     6326.79     7265.67    317.10 o 
   7   0   0      142.33      134.12     13.27 o 
   8   0   0      408.75      423.34     13.92 o 
   9   0   0      114.87      116.33      9.79 o 
  10   0   0       22.54       24.71      4.38 o 
  11   0   0      273.17      254.07     15.84 o 
   1   1   0     1491.63     1499.92     25.03 o 
   2   1   0     6198.44     6425.69    102.47 o 
   3   1   0      363.96      422.72      9.98 o 
   4   1   0        1.69        3.25      1.12 o 
   5   1   0        6.30       16.17      3.17 o 
   6   1   0        2.77        8.21      2.35 o 
   7   1   0       61.72       62.71      4.13 o 
   8   1   0      145.20      145.55      7.98 o 
   9   1   0       20.79       21.93      2.30 o 
  10   1   0        0.09        0.94      1.48 o 
   0   2   0       91.80       61.33      3.72 o 
   1   2   0     1010.71      851.44     25.81 o 
   2   2   0      541.16      413.18     11.07 o 
   3   2   0     8300.61     8240.82    258.63 o 
   4   2   0      111.03       75.93      3.33 o 
   5   2   0      836.54      875.28     25.21 o 
   6   2   0      281.73      292.86      8.12 o 
   7   2   0      950.49     1026.04     33.27 o 
   8   2   0     1357.99     1462.81     44.78 o 
   9   2   0      222.33      226.02     14.67 o 
  10   2   0       42.97       37.39      3.55 o 
   1   3   0      149.49      158.58      6.10 o 
   2   3   0      348.67      382.82     11.54 o 
   3   3   0        1.03        3.36      1.92 o 
   4   3   0      435.70      435.88     31.88 o 
   5   3   0        7.02        9.11      1.58 o 
   6   3   0      214.95      207.04      9.15 o 
   7   3   0      426.23      410.46     12.88 o 
   8   3   0        0.95        5.42      2.33 o 
   9   3   0       11.34        8.20      1.95 o 
  10   3   0       30.06       32.31      4.49 o 
   0   4   0      929.39      833.55     25.61 o 
   1   4   0      478.63      425.73     12.48 o 
   2   4   0      211.91      197.39      6.23 o 
   3   4   0      121.27      115.37      7.42 o 
   4   4   0        5.77        5.77      1.23 o 
   5   4   0      109.30      110.42      6.36 o 
   6   4   0      403.31      383.85     18.32 o 
   7   4   0      128.20      122.93      7.70 o 
   8   4   0       19.29       18.70      3.46 o 
   9   4   0      112.65      101.77     10.05 o 
   1   5   0        5.50        8.88      1.29 o 
   2   5   0      232.90      244.22      7.77 o 
   3   5   0        1.37        1.47      1.05 o 
   4   5   0        7.77        5.53      2.93 o 
   5   5   0        0.06        0.76      1.65 o 
   6   5   0        1.45        2.26      2.11 o 
   7   5   0        8.96        9.77      3.37 o 
   8   5   0        6.10        8.73      2.48 o 
   0   6   0      314.65      335.23     20.25 o 
   1   6   0      243.52      263.50     11.43 o 
   2   6   0      341.80      361.67     18.27 o 
   3   6   0      284.26      267.15     11.74 o 
   4   6   0      265.24      280.65     17.85 o 
   5   6   0      116.75      123.73      8.31 o 
   6   6   0       95.85       87.65      7.84 o 
   1   7   0        0.21        2.46      1.34 o 
   2   7   0       35.50       36.59      4.04 o 
   3   7   0        1.63        5.79      2.93 o 
 -10   1   1      331.67      326.05     14.54 o 
  -9   1   1      219.90      247.72     13.22 o 
  -8   1   1      752.08      830.21     37.75 o 
  -7   1   1      487.97      505.64     12.03 o 
  -6   1   1      978.91     1026.46     20.13 o 
  -5   1   1     3595.69     4038.79    106.69 o 
  -4   1   1      149.36      234.42      7.69 o 
  -3   1   1      943.66      870.69     16.67 o 
  -2   1   1    12531.77    12218.19    288.37 o 
  -1   1   1     1954.59     1789.82     44.62 o 
   0   1   1     5334.52     4664.72    116.18 o 
   1   1   1     7431.10     7165.91    198.85 o 
   2   1   1     2007.29     2127.91     67.05 o 
   3   1   1      715.41      682.06     21.05 o 
   4   1   1     1117.17     1088.88     31.66 o 
   5   1   1     1157.39     1255.23     38.89 o 
   6   1   1     1302.36     1450.84     38.71 o 
   7   1   1      268.02      274.35      7.65 o 
   8   1   1       20.29       18.25      1.68 o 
   9   1   1      144.01      148.92      9.01 o 
  10   1   1       24.03       23.11      2.88 o 
 -10   2   1      121.03       91.68      9.29 o 
  -9   2   1      147.92      142.09      9.86 o 
  -8   2   1      294.71      323.27     13.95 o 
  -7   2   1       90.56       98.15      7.13 o 
  -6   2   1       27.48       26.99      2.35 o 
  -5   2   1       65.40       77.25      4.83 o 
  -4   2   1     3288.09     3686.69    104.85 o 
  -3   2   1      442.61      453.82     18.00 o 
  -2   2   1     2461.64     2434.67     71.12 o 
  -1   2   1     1361.39     1320.17     41.82 o 
   0   2   1       18.05       18.70      1.21 o 
   1   2   1      169.32      156.53      4.01 o 
   2   2   1      274.80      276.84      7.91 o 
   3   2   1      472.01      595.76     22.02 o 
   4   2   1      102.42      100.11      4.09 o 
   5   2   1        6.81        4.81      1.50 o 
   6   2   1       19.47       20.08      2.01 o 
   7   2   1       74.56       81.74      4.95 o 
   8   2   1      402.24      422.01     23.93 o 
   9   2   1        4.99        2.64      1.82 o 
  10   2   1        5.81        6.76      2.50 o 
 -10   3   1       45.75       41.60      9.27 o 
  -9   3   1      231.27      197.64     13.76 o 
  -8   3   1      225.32      209.95     14.23 o 
  -7   3   1      301.79      289.62     17.78 o 
  -6   3   1       49.69       54.33      4.54 o 
  -5   3   1       12.17       13.65      1.58 o 
  -4   3   1      723.86      670.67     30.95 o 
  -3   3   1     2570.97     2523.99     73.01 o 
  -2   3   1     2864.50     2891.88     85.12 o 
  -1   3   1      313.37      248.04      9.01 o 
   0   3   1     1322.64     1150.46     30.29 o 
   1   3   1      369.28      294.62      9.63 o 
   2   3   1     2005.49     2012.60     51.11 o 
   3   3   1     2073.64     2065.41     68.31 o 
   4   3   1      585.04      530.01     18.19 o 
   5   3   1      279.96      259.06     10.21 o 
   6   3   1     1096.67     1146.75     54.94 o 
   7   3   1     1053.50     1034.87     55.24 o 
   8   3   1      466.68      497.91     25.04 o 
   9   3   1      255.50      270.06     26.24 o 
  -9   4   1       32.93       30.47      4.31 o 
  -8   4   1       56.78       45.44      4.27 o 
  -7   4   1       12.63        9.21      1.81 o 
  -6   4   1        9.62       18.56      4.60 o 
  -5   4   1        3.12        6.30      1.57 o 
  -4   4   1       21.11       18.98      1.62 o 
  -3   4   1       77.05       67.30      4.16 o 
  -2   4   1       47.26       51.83      3.15 o 
  -1   4   1       45.52       45.52      3.44 o 
   0   4   1      576.33      626.44     19.45 o 
   1   4   1       24.59       30.16      1.94 o 
   2   4   1        0.08        1.07      0.81 o 
   3   4   1      658.22      642.82     22.87 o 
   4   4   1      174.74      161.11      7.82 o 
   5   4   1        8.98        5.59      2.93 o 
   6   4   1       67.80       57.25      6.15 o 
   7   4   1       81.27       71.35      8.48 o 
   8   4   1        1.05        1.23      2.20 o 
   9   4   1        0.08        0.66      2.86 o 
  -8   5   1       63.01       62.11      5.37 o 
  -7   5   1      133.62      134.99     11.50 o 
  -6   5   1      449.93      512.50     24.52 o 
  -5   5   1      744.41      750.08     39.84 o 
  -4   5   1      247.83      261.15     12.84 o 
  -3   5   1      103.85      105.38      8.38 o 
  -2   5   1      143.08      147.47      8.58 o 
  -1   5   1      492.05      524.61     13.47 o 
   0   5   1     1694.73     1813.24     67.86 o 
   1   5   1      980.83     1025.75     37.43 o 
   2   5   1      253.27      261.96      7.32 o 
   3   5   1      115.46      129.75      6.56 o 
   4   5   1      921.68      928.27     52.29 o 
   5   5   1      161.32      186.21     14.56 o 
   6   5   1      244.59      266.28     11.29 o 
   7   5   1      285.40      300.76     24.06 o 
   8   5   1       80.90       89.05     11.08 o 
  -6   6   1       33.06       35.80      4.95 o 
  -5   6   1       10.81       10.21      3.17 o 
  -4   6   1        1.27        2.38      2.43 o 
  -3   6   1       10.29       10.25      1.45 o 
  -2   6   1        1.70        3.89      1.49 o 
  -1   6   1       72.75       70.14      5.41 o 
   0   6   1        9.17        9.58      1.40 o 
   1   6   1        4.57        5.22      1.35 o 
   2   6   1        0.03        1.03      1.04 o 
   3   6   1       40.55       34.79      3.74 o 
   4   6   1        2.21        2.96      1.95 o 
   5   6   1       35.53       41.03      5.21 o 
   6   6   1        2.23        4.54      2.91 o 
  -3   7   1      498.65      624.48     51.84 o 
  -2   7   1       91.73       93.47      9.57 o 
  -1   7   1      160.55      157.47     15.02 o 
   0   7   1      117.29      105.61     11.35 o 
   1   7   1       64.11       65.41      4.49 o 
   2   7   1       21.48       25.30      2.89 o 
   3   7   1      380.67      389.85     17.73 o 
 -11   0   2      116.89      111.48     12.71 o 
 -10   0   2      259.90      272.29     15.39 o 
  -9   0   2        2.15        0.28      1.61 o 
  -8   0   2      207.73      202.69     21.27 o 
  -7   0   2      711.87      747.40     44.49 o 
  -6   0   2      931.25     1008.59     64.66 o 
  -5   0   2     2445.66     2677.34    142.37 o 
  -4   0   2     3471.79     3829.50    213.74 o 
  -3   0   2        7.69        4.35      5.00 o 
  -2   0   2     5214.99     5457.01    321.49 o 
  -1   0   2    11984.58    11453.45    688.78 o 
   1   0   2       29.46       47.72      2.87 o 
   3   0   2     1257.82     1221.01     99.59 o 
   4   0   2     3386.65     3562.75    154.26 o 
   5   0   2     3603.38     3928.61    197.83 o 
   6   0   2     1493.08     1598.29     62.61 o 
   7   0   2      481.51      501.38     19.30 o 
   8   0   2      171.53      152.29     14.52 o 
   9   0   2        7.02        7.58      2.72 o 
  10   0   2       42.73       46.97      7.34 o 
 -11   1   2        2.62        5.28      2.48 o 
 -10   1   2       87.65       94.01      5.85 o 
  -9   1   2       52.69       51.01      3.91 o 
  -8   1   2      106.91      110.02      6.53 o 
  -7   1   2       72.02       76.92      5.12 o 
  -6   1   2       36.38       37.93      3.14 o 
  -5   1   2       23.71       31.31      2.62 o 
  -4   1   2      638.84      741.44     18.73 o 
  -3   1   2       18.48       16.28      1.30 o 
  -2   1   2    19494.78    19309.67    603.03 o 
  -1   1   2      144.47      160.54      5.81 o 
   0   1   2     2490.63     2284.81     85.64 o 
   1   1   2       45.09       65.66      2.77 o 
   2   1   2     7781.58     7868.76    127.50 o 
   3   1   2       13.77       15.83      1.07 o 
   4   1   2      173.10      208.23      7.05 o 
   5   1   2      196.95      216.73      6.19 o 
   6   1   2       61.24       76.84      3.78 o 
   7   1   2       95.81      105.26      3.84 o 
   8   1   2      168.25      163.72      9.66 o 
   9   1   2        0.02        4.76      1.86 o 
  10   1   2        5.36        6.01      1.98 o 
 -10   2   2       25.09       26.97      3.14 o 
  -9   2   2     1034.40     1077.44     43.64 o 
  -8   2   2      767.01      836.89     36.58 o 
  -7   2   2      169.66      164.80      9.82 o 
  -6   2   2       93.10      117.64      5.39 o 
  -5   2   2      292.27      288.55      9.30 o 
  -4   2   2       43.56       37.16      2.11 o 
  -3   2   2     6074.99     6073.15    203.12 o 
  -2   2   2     5162.07     4894.57    164.26 o 
  -1   2   2      116.84       81.20      4.17 o 
   0   2   2      607.57      568.38     16.36 o 
   1   2   2     2529.34     2289.64     50.68 o 
   2   2   2     1451.21     1285.86     35.03 o 
   3   2   2     4188.05     4230.80     68.80 o 
   4   2   2     2213.24     2271.95     55.07 o 
   5   2   2       36.52       31.19      2.59 o 
   6   2   2      322.33      330.72      7.81 o 
   7   2   2      365.86      388.58     11.84 o 
   8   2   2      445.90      442.96     16.03 o 
   9   2   2       12.08       14.14      2.11 o 
  10   2   2      213.32      173.57     13.40 o 
 -10   3   2        0.82        0.29      2.27 o 
  -9   3   2        0.73        4.00      2.11 o 
  -8   3   2       41.54       34.54      3.14 o 
  -7   3   2       23.70       26.63      2.57 o 
  -6   3   2      182.07      172.78      8.34 o 
  -5   3   2       83.18       77.89      4.47 o 
  -4   3   2      242.29      219.18     12.54 o 
  -3   3   2      180.42      169.41      6.56 o 
  -2   3   2       33.21       35.62      2.48 o 
  -1   3   2     1003.22     1024.08     36.76 o 
   0   3   2      810.45      837.25     26.91 o 
   1   3   2       29.05       29.78      1.90 o 
   2   3   2       14.08       17.79      1.36 o 
   3   3   2      201.20      210.50     11.57 o 
   4   3   2       44.49       47.17      4.96 o 
   5   3   2      405.35      384.55     17.18 o 
   6   3   2      457.01      418.44     30.15 o 
   7   3   2       58.42       59.88      6.17 o 
   8   3   2       26.75       22.16      2.78 o 
   9   3   2        1.83        4.71      2.07 o 
  -9   4   2       50.08       52.87      5.69 o 
  -8   4   2      245.84      209.08     15.14 o 
  -7   4   2       46.14       48.96      3.71 o 
  -6   4   2     1211.80     1237.13     62.68 o 
  -5   4   2      453.02      480.33     21.36 o 
  -4   4   2      484.38      500.16     33.76 o 
  -3   4   2      329.78      318.07     12.78 o 
  -2   4   2     1080.75     1072.54     41.15 o 
  -1   4   2      456.00      418.13     13.14 o 
   0   4   2     1448.87     1400.79     42.13 o 
   1   4   2      700.25      676.92     12.70 o 
   2   4   2      339.01      316.12     10.79 o 
   3   4   2      110.80      104.87      6.36 o 
   4   4   2      122.96      127.80      6.46 o 
   5   4   2     1835.21     1815.52     83.30 o 
   6   4   2      511.23      544.91     27.54 o 
   7   4   2      403.03      418.71     17.70 o 
   8   4   2       63.45       62.79      6.27 o 
   9   4   2       44.11       40.88      5.41 o 
  -8   5   2        0.47        6.51      2.90 o 
  -7   5   2        6.37        7.60      2.79 o 
  -6   5   2       62.74       67.20      5.67 o 
  -5   5   2       21.86       15.68      3.27 o 
  -4   5   2       37.73       34.21      2.95 o 
  -3   5   2       28.77       33.69      3.67 o 
  -2   5   2      149.43      138.13      8.72 o 
  -1   5   2       86.03       89.47      3.77 o 
   0   5   2       78.72       85.96      4.31 o 
   1   5   2      125.12      125.58      5.36 o 
   2   5   2       68.08       69.58      3.84 o 
   3   5   2      274.04      252.92      8.99 o 
   4   5   2       36.36       42.38      3.99 o 
   5   5   2        0.02        3.39      1.71 o 
   6   5   2       34.24       30.82      5.21 o 
   7   5   2        9.24        9.50      2.77 o 
  -6   6   2      164.46      164.08     14.17 o 
  -5   6   2      387.07      475.83     33.05 o 
  -4   6   2       56.28       56.14      4.26 o 
  -3   6   2      240.98      239.06     13.07 o 
  -2   6   2      525.74      555.67     22.66 o 
  -1   6   2      446.52      478.63     21.97 o 
   0   6   2      211.40      236.51     11.89 o 
   1   6   2      680.81      792.27     29.14 o 
   2   6   2      353.52      363.08     21.01 o 
   3   6   2      206.22      207.55     12.74 o 
   4   6   2      222.60      217.81     14.71 o 
   5   6   2      114.11      123.74      7.74 o 
   6   6   2       63.30       72.32      6.25 o 
  -3   7   2        5.24        8.53      3.37 o 
  -2   7   2        3.02        4.05      1.87 o 
  -1   7   2        0.24        2.60      1.17 o 
   0   7   2        0.66        2.57      1.59 o 
   1   7   2       47.71       42.70      4.21 o 
   2   7   2       58.75       63.22      5.04 o 
   3   7   2        6.38        7.01      2.38 o 
 -11   1   3      224.37      216.80     13.69 o 
 -10   1   3      744.31      784.97     29.23 o 
  -9   1   3      178.44      203.62     15.00 o 
  -8   1   3      489.00      529.46     20.75 o 
  -7   1   3      436.96      489.76     19.33 o 
  -6   1   3     1342.09     1512.79     67.64 o 
  -5   1   3     3133.41     3538.30    128.30 o 
  -4   1   3     4040.19     4375.49     98.47 o 
  -3   1   3     2960.37     2986.48     86.10 o 
  -2   1   3    27313.06    26440.07   1918.47 o 
  -1   1   3      569.54      452.35     24.17 o 
   0   1   3     1207.71     1170.22     35.93 o 
   1   1   3     8243.76     7789.27    111.66 o 
   2   1   3     2173.20     2039.34     56.72 o 
   3   1   3     1614.82     1591.94     38.17 o 
   4   1   3     3144.31     3439.56     82.93 o 
   5   1   3      855.77      846.02     20.25 o 
   6   1   3      626.91      616.26     19.64 o 
   7   1   3      245.58      250.86      9.18 o 
   8   1   3      122.27      118.24      5.60 o 
   9   1   3      395.18      417.40     15.77 o 
  10   1   3        6.89        8.19      2.70 o 
 -10   2   3       12.28        8.95      2.22 o 
  -9   2   3        3.78       10.55      2.32 o 
  -8   2   3       71.09       69.12      4.66 o 
  -7   2   3      119.33      115.26      5.48 o 
  -6   2   3      122.39      116.65      5.72 o 
  -5   2   3      288.89      303.78     12.04 o 
  -4   2   3       22.67       31.68      2.81 o 
  -3   2   3     1673.53     1746.80     74.33 o 
  -2   2   3      223.82      231.50     11.53 o 
  -1   2   3      137.60      114.79      5.45 o 
   0   2   3       20.39       20.60      1.33 o 
   1   2   3        1.49        2.20      0.70 o 
   2   2   3        0.16        1.77      0.38 o 
   3   2   3      470.99      583.67     30.37 o 
   4   2   3       32.81       51.48      3.46 o 
   5   2   3       50.92       49.94      4.15 o 
   6   2   3        4.00        4.20      1.28 o 
   7   2   3       22.81       23.87      2.27 o 
   8   2   3        4.19        4.56      1.80 o 
   9   2   3       16.99       14.41      2.02 o 
  10   2   3       69.04       58.97      5.51 o 
 -10   3   3       12.98       11.35      2.05 o 
  -9   3   3       73.06       70.46      5.90 o 
  -8   3   3      329.89      299.99     15.74 o 
  -7   3   3      136.42      141.91      8.92 o 
  -6   3   3      485.07      470.61     31.92 o 
  -5   3   3     1102.71     1101.32     48.47 o 
  -4   3   3      145.60      128.42      8.70 o 
  -3   3   3     1073.65     1007.86     36.33 o 
  -2   3   3      921.59      789.80     26.62 o 
  -1   3   3      399.98      294.28     10.36 o 
   0   3   3       34.76       63.66      3.20 o 
   1   3   3     3083.71     3178.22    117.79 o 
   2   3   3      802.81      733.33     29.17 o 
   3   3   3     2248.55     2266.69     59.87 o 
   4   3   3     1858.33     1825.88     43.88 o 
   5   3   3     1629.15     1739.34     62.07 o 
   6   3   3     1142.67     1102.37     59.21 o 
   7   3   3       99.73      100.42      9.92 o 
   8   3   3      478.08      494.35     23.04 o 
   9   3   3       94.57       98.59     12.45 o 
  -9   4   3       13.87       10.80      3.04 o 
  -8   4   3       11.10        7.44      2.60 o 
  -7   4   3       81.05       77.16      6.87 o 
  -6   4   3       27.25       26.77      4.43 o 
  -5   4   3        1.06        3.03      2.42 o 
  -4   4   3      314.66      271.86     22.72 o 
  -3   4   3        3.84        3.25      0.82 o 
  -2   4   3        0.35        2.57      0.70 o 
  -1   4   3        5.43        5.91      0.91 o 
   0   4   3      354.01      391.40     12.90 o 
   1   4   3       63.36       70.32      5.12 o 
   2   4   3     1280.53     1379.27     54.68 o 
   3   4   3       17.63       15.34      1.72 o 
   4   4   3       49.66       55.55      4.09 o 
   5   4   3      683.83      589.77     35.64 o 
   6   4   3        1.25        4.25      2.12 o 
   7   4   3        7.54        9.30      1.88 o 
   8   4   3       23.26       16.97      2.58 o 
  -8   5   3       54.11       50.42      6.03 o 
  -7   5   3       39.28       40.25      5.44 o 
  -6   5   3      276.04      276.91     25.18 o 
  -5   5   3      289.37      289.72     14.47 o 
  -4   5   3      137.16      137.22      9.11 o 
  -3   5   3       59.42       51.30      3.27 o 
  -2   5   3      523.66      508.03     20.15 o 
  -1   5   3      483.76      502.83     14.09 o 
   0   5   3     1433.26     1494.73     51.83 o 
   1   5   3      134.10      148.09     10.55 o 
   2   5   3        3.40        3.83      1.37 o 
   3   5   3       91.64       89.96      5.81 o 
   4   5   3      111.08      108.62      7.37 o 
   5   5   3       69.34       68.12      5.37 o 
   6   5   3      206.96      245.75     12.11 o 
   7   5   3      128.51      123.21     11.91 o 
  -6   6   3       18.78       22.03      3.39 o 
  -5   6   3      110.48      139.71     12.57 o 
  -4   6   3       20.26       15.73      2.35 o 
  -3   6   3       29.27       27.29      3.41 o 
  -2   6   3       24.20       21.94      1.77 o 
  -1   6   3       22.74       18.92      2.55 o 
   0   6   3      173.60      176.31      8.79 o 
   1   6   3      186.12      195.47      9.91 o 
   2   6   3      269.23      266.09     11.38 o 
   3   6   3        6.17        8.66      2.35 o 
   4   6   3       24.25       25.15      3.04 o 
   5   6   3        0.84        4.57      2.24 o 
   6   6   3       47.44       43.50      4.89 o 
  -3   7   3       63.61       58.91      7.99 o 
  -2   7   3      120.58      105.28     11.53 o 
  -1   7   3      215.06      239.22     19.97 o 
   0   7   3        1.44        1.79      1.40 o 
   1   7   3       20.96       19.83      2.50 o 
   2   7   3      236.28      265.25     23.45 o 
   3   7   3       59.76       64.46      6.87 o 
 -11   0   4      446.95      451.11     66.06 o 
 -10   0   4      271.17      239.53     17.90 o 
  -9   0   4       44.68       44.73      4.42 o 
  -8   0   4      139.08      140.04      8.75 o 
  -7   0   4     1468.76     1639.34     91.07 o 
  -6   0   4      203.09      204.97     14.69 o 
  -5   0   4     3222.84     3422.47    193.54 o 
  -4   0   4     2148.57     2191.90    110.79 o 
  -3   0   4     1155.94     1399.90     90.22 o 
  -2   0   4      895.51      910.90     70.50 o 
  -1   0   4     9079.23     8163.17    475.20 o 
   0   0   4     3309.33     3305.47    141.68 o 
   1   0   4     4201.69     4316.16     46.94 o 
   2   0   4     2523.94     2398.37     73.17 o 
   3   0   4      347.95      319.98     10.99 o 
   4   0   4      495.92      450.37     18.94 o 
   5   0   4      371.16      334.15     15.35 o 
   6   0   4        4.37        7.38      2.63 o 
   7   0   4      588.26      625.14     32.27 o 
   8   0   4      118.28      116.48      8.98 o 
   9   0   4        7.61        5.44      2.93 o 
  10   0   4      264.83      269.22     22.69 o 
 -11   1   4      128.04      123.54     16.09 o 
 -10   1   4       35.88       37.43      4.86 o 
  -9   1   4       92.67       97.09      5.57 o 
  -8   1   4       77.33       73.69      9.86 o 
  -7   1   4       90.58       93.03      5.85 o 
  -6   1   4      316.77      374.11     18.27 o 
  -5   1   4       19.29       22.28      1.87 o 
  -4   1   4      207.55      232.51      8.81 o 
  -3   1   4     1401.68     1492.57     63.04 o 
  -2   1   4      946.01     1033.37     54.39 o 
  -1   1   4     5665.31     5631.01    302.25 o 
   0   1   4     4634.30     4686.86    144.29 o 
   1   1   4      419.57      393.35      9.93 o 
   2   1   4     2164.79     2218.25     35.13 o 
   3   1   4     1141.35     1262.74     22.01 o 
   4   1   4      251.16      290.28      9.20 o 
   5   1   4      427.74      462.23     13.73 o 
   6   1   4       15.21       16.75      1.42 o 
   7   1   4       17.42       21.70      2.01 o 
   8   1   4        5.43        4.46      1.54 o 
   9   1   4        1.38        2.78      1.54 o 
  10   1   4        2.83        3.78      1.88 o 
 -10   2   4      124.86      108.08      8.45 o 
  -9   2   4      174.89      158.18     11.53 o 
  -8   2   4       48.28       54.16      5.25 o 
  -7   2   4      431.78      451.32     26.38 o 
  -6   2   4       72.84       57.66      6.19 o 
  -5   2   4      942.79      905.42     36.08 o 
  -4   2   4     7950.98     8528.07    261.45 o 
  -3   2   4     2167.33     2104.84     78.02 o 
  -2   2   4     2106.02     1882.83     75.39 o 
  -1   2   4     1658.97     1466.51    103.24 o 
   0   2   4      204.88      184.10      7.28 o 
   1   2   4      588.60      487.75     15.26 o 
   2   2   4     3498.80     3506.72     74.99 o 
   3   2   4     2373.87     2315.42     26.62 o 
   4   2   4     1794.67     1944.05     30.24 o 
   5   2   4      482.69      465.76     12.17 o 
   6   2   4      633.74      681.67     15.96 o 
   7   2   4      309.61      312.43      9.88 o 
   8   2   4      300.59      311.43     16.44 o 
   9   2   4      275.97      279.14     16.05 o 
  10   2   4       99.62       96.94      6.77 o 
 -10   3   4        3.07        4.93      2.32 o 
  -9   3   4       18.42       23.20      2.91 o 
  -8   3   4      166.46      158.46     10.52 o 
  -7   3   4       19.80       22.69      2.60 o 
  -6   3   4      344.99      347.92     21.70 o 
  -5   3   4       84.37      104.98      7.87 o 
  -4   3   4      176.26      164.21      8.08 o 
  -3   3   4      377.65      350.34     15.44 o 
  -2   3   4      109.24      123.12      8.15 o 
  -1   3   4      728.37      726.97     31.49 o 
   0   3   4      134.08      144.95      7.10 o 
   1   3   4        1.74        2.43      1.02 o 
   2   3   4       80.22       86.79      3.46 o 
   3   3   4      265.04      265.60      8.89 o 
   4   3   4      101.90       96.01      6.82 o 
   5   3   4       12.92       16.96      4.65 o 
   6   3   4       95.19       81.04      6.21 o 
   7   3   4      124.41      106.66      7.39 o 
   8   3   4       32.52       33.15      4.23 o 
   9   3   4        0.19        3.29      2.83 o 
  -9   4   4        7.63        2.61      2.29 o 
  -8   4   4      200.24      201.24     13.27 o 
  -7   4   4      209.09      178.27     14.48 o 
  -6   4   4      214.86      227.08     16.80 o 
  -5   4   4      418.73      395.75     27.74 o 
  -4   4   4     1002.37      971.98     61.82 o 
  -3   4   4       54.25       54.94      3.25 o 
  -2   4   4     2584.81     2601.21    115.19 o 
  -1   4   4     1265.76     1244.04     49.34 o 
   0   4   4     1290.57     1282.11     45.72 o 
   1   4   4     2307.45     2395.94     89.65 o 
   2   4   4     1059.08     1080.66     38.47 o 
   3   4   4      551.08      513.35     28.03 o 
   4   4   4     1827.31     1964.72     82.24 o 
   5   4   4     1312.00     1360.69     31.26 o 
   6   4   4      257.27      281.14     11.92 o 
   7   4   4       42.45       47.23      5.21 o 
   8   4   4       38.58       39.81      4.92 o 
  -8   5   4       37.22       28.81      4.03 o 
  -7   5   4       69.60       83.47     10.68 o 
  -6   5   4       23.31       24.75      5.06 o 
  -5   5   4        4.51        5.51      1.73 o 
  -4   5   4       69.99       72.38      6.82 o 
  -3   5   4      100.31       84.26      5.90 o 
  -2   5   4      122.37      122.80      6.65 o 
  -1   5   4      248.62      245.76     11.65 o 
   0   5   4       72.56       64.85      4.89 o 
   1   5   4      292.61      311.87     14.38 o 
   2   5   4      119.04      120.48      7.57 o 
   3   5   4       84.12       78.47      5.28 o 
   4   5   4        1.60        4.57      1.92 o 
   5   5   4        0.57        2.20      1.46 o 
   6   5   4        0.03        4.61      1.61 o 
   7   5   4        1.25        4.74      1.78 o 
  -6   6   4       76.67       95.76     11.07 o 
  -5   6   4      216.00      219.27     19.89 o 
  -4   6   4       39.30       37.79      4.20 o 
  -3   6   4      358.47      368.29     21.12 o 
  -2   6   4      271.43      278.31     12.02 o 
  -1   6   4      112.36      111.67      5.26 o 
   0   6   4        3.66        3.34      1.23 o 
   1   6   4      119.12      118.06      7.72 o 
   2   6   4      199.36      200.04     11.48 o 
   3   6   4       40.89       43.05      4.98 o 
   4   6   4       68.05       68.81      5.21 o 
   5   6   4      108.03      105.90     11.53 o 
   6   6   4       71.72       81.22      6.70 o 
  -3   7   4       69.58       71.77      9.46 o 
  -2   7   4       13.27       10.54      2.31 o 
  -1   7   4        0.49        2.81      1.55 o 
   0   7   4       51.06       37.53      3.61 o 
   1   7   4      114.98       88.51      9.59 o 
   2   7   4       23.22       27.73      3.26 o 
   3   7   4       13.05       11.47      2.34 o 
 -11   1   5      140.06      135.88     10.49 o 
 -10   1   5       96.41       95.23      7.06 o 
  -9   1   5       22.18       25.01      2.38 o 
  -8   1   5       48.20       49.52      2.98 o 
  -7   1   5      878.04      944.55     42.73 o 
  -6   1   5     1752.28     1931.59     70.48 o 
  -5   1   5      686.05      695.20     24.94 o 
  -4   1   5     1359.56     1341.31     49.84 o 
  -3   1   5     1307.09     1231.82     57.56 o 
  -2   1   5      121.53      112.09      5.09 o 
  -1   1   5      262.85      211.93      9.42 o 
   0   1   5     2285.49     2137.95     70.55 o 
   1   1   5     2520.14     2458.36     56.19 o 
   2   1   5     2943.92     3067.22     59.79 o 
   3   1   5     1368.10     1324.56     35.76 o 
   4   1   5      239.62      186.55      5.86 o 
   5   1   5      992.55      988.40     26.52 o 
   6   1   5      924.30      934.96     26.26 o 
   7   1   5       62.92       61.45      4.21 o 
   8   1   5      576.55      607.71     16.48 o 
   9   1   5      276.51      275.08     10.48 o 
  10   1   5        3.70        3.12      1.91 o 
 -10   2   5       54.30       46.82      5.42 o 
  -9   2   5        5.65        4.60      4.08 o 
  -8   2   5      202.14      201.73     15.19 o 
  -7   2   5        7.89       15.26      3.57 o 
  -6   2   5       88.48       95.22      5.69 o 
  -5   2   5        3.19        2.09      0.98 o 
  -4   2   5     5305.46     6141.45    306.78 o 
  -3   2   5     1229.17     1422.85     73.14 o 
  -2   2   5      243.10      291.16     15.91 o 
  -1   2   5      253.93      290.76     13.58 o 
   0   2   5      351.99      352.57     15.15 o 
   1   2   5        1.28        1.81      0.74 o 
   2   2   5      685.94      775.70     15.33 o 
   3   2   5       20.98       21.86      3.15 o 
   4   2   5       64.56       59.54      4.22 o 
   5   2   5        0.55        3.52      1.10 o 
   6   2   5      343.49      342.77     18.51 o 
   7   2   5       39.36       37.44      2.77 o 
   8   2   5        1.58        0.83      1.68 o 
   9   2   5       10.87       16.76      2.90 o 
  10   2   5       36.40       29.38      3.77 o 
 -10   3   5       85.29       77.45      7.58 o 
  -9   3   5      212.60      190.81     20.24 o 
  -8   3   5       94.71       90.51      9.35 o 
  -7   3   5      233.14      242.45     16.60 o 
  -6   3   5      152.59      155.94     11.60 o 
  -5   3   5      817.39      846.70     45.37 o 
  -4   3   5     1520.25     1554.83     54.90 o 
  -3   3   5      677.00      678.69     30.03 o 
  -2   3   5     1664.98     1592.97    105.77 o 
  -1   3   5     1990.20     1884.09    118.30 o 
   0   3   5     1286.17     1228.30     53.51 o 
   1   3   5     1738.33     1804.84     58.33 o 
   2   3   5     1245.13     1230.44     34.06 o 
   3   3   5     1088.70     1040.97     26.99 o 
   4   3   5     1783.24     1822.46     48.57 o 
   5   3   5      277.58      276.10      9.44 o 
   6   3   5      131.92      113.66      7.44 o 
   7   3   5       44.01       50.13      4.29 o 
   8   3   5      159.38      148.90      9.24 o 
   9   3   5      345.75      363.03     29.84 o 
  -9   4   5        7.49        4.39      2.57 o 
  -8   4   5      279.14      269.94     20.10 o 
  -7   4   5       10.75       13.89      2.67 o 
  -6   4   5        3.65        5.98      1.91 o 
  -5   4   5        1.79        2.10      1.00 o 
  -4   4   5      509.24      466.30     33.74 o 
  -3   4   5        3.90        4.55      1.15 o 
  -2   4   5      619.56      626.23     31.50 o 
  -1   4   5       51.40       56.63      4.30 o 
   0   4   5      243.50      226.68     11.81 o 
   1   4   5        0.20        2.28      1.22 o 
   2   4   5      174.06      194.15      7.30 o 
   3   4   5      368.03      387.13     18.09 o 
   4   4   5      254.78      233.64     15.72 o 
   5   4   5       63.02       68.01      4.81 o 
   6   4   5      119.40      113.58      8.96 o 
   7   4   5        0.15        3.24      1.57 o 
   8   4   5       45.74       39.35      4.27 o 
  -8   5   5       90.01       83.38      8.42 o 
  -7   5   5      353.95      411.60     50.84 o 
  -6   5   5      184.45      171.05     21.15 o 
  -5   5   5      303.35      267.89     22.50 o 
  -4   5   5     1197.39     1241.00     67.50 o 
  -3   5   5      257.66      259.08     16.83 o 
  -2   5   5       28.69       29.22      2.06 o 
  -1   5   5     1203.47     1297.55     76.77 o 
   0   5   5       57.95       53.28      3.09 o 
   1   5   5      284.27      305.67     13.02 o 
   2   5   5      616.79      651.10     24.78 o 
   3   5   5     1281.02     1343.14     42.41 o 
   4   5   5       54.03       63.30      5.75 o 
   5   5   5      444.00      462.33     17.56 o 
   6   5   5      187.15      182.54     11.21 o 
   7   5   5      138.20      145.69     11.12 o 
  -6   6   5      168.18      160.91     13.97 o 
  -5   6   5       10.50        9.25      1.83 o 
  -4   6   5       20.88       20.18      2.77 o 
  -3   6   5        5.34        4.94      2.20 o 
  -2   6   5       76.06       70.70      3.86 o 
  -1   6   5       70.80       74.54      3.85 o 
   0   6   5      184.33      184.54     11.71 o 
   1   6   5       82.68       76.35      5.19 o 
   2   6   5        5.91        6.26      2.04 o 
   3   6   5       10.45       10.83      1.88 o 
   4   6   5        0.24        1.01      2.77 o 
   5   6   5        3.64        4.28      2.26 o 
  -3   7   5      101.31       90.07     10.49 o 
  -2   7   5      264.92      282.59     32.36 o 
  -1   7   5       88.15       58.03     14.70 o 
   0   7   5      161.47      154.66     13.59 o 
   1   7   5       15.76       17.49      2.08 o 
   2   7   5      351.41      328.58     24.72 o 
 -11   0   6        7.94       17.72      9.40 o 
 -10   0   6      171.25      140.43     15.27 o 
  -9   0   6      100.82      105.37     11.07 o 
  -8   0   6      954.05     1049.33     61.80 o 
  -7   0   6      922.19      951.18     62.16 o 
  -6   0   6     1647.51     1837.30    105.81 o 
  -5   0   6     1456.96     1517.07     82.49 o 
  -4   0   6     4157.75     4420.00    325.49 o 
  -3   0   6      557.62      488.31     40.42 o 
  -2   0   6     3504.65     3482.07    328.48 o 
  -1   0   6     2036.96     1876.62     66.70 o 
   0   0   6     1548.62     1407.96     52.58 o 
   1   0   6     4014.33     3748.71    138.31 o 
   2   0   6       59.81       83.39      4.28 o 
   3   0   6     2187.82     2256.10     98.68 o 
   4   0   6      144.15      100.22      9.66 o 
   5   0   6      114.41       93.69      7.83 o 
   6   0   6     1627.56     1784.35    116.30 o 
   7   0   6     2041.19     2213.68    100.92 o 
   8   0   6       42.41       37.10      5.45 o 
   9   0   6     1011.10     1078.92     71.26 o 
  10   0   6      188.26      167.65     25.48 o 
 -11   1   6       16.77       11.87      3.38 o 
 -10   1   6       44.23       37.65      4.93 o 
  -9   1   6      243.84      247.88     22.82 o 
  -8   1   6        8.02        7.25      1.13 o 
  -7   1   6      181.28      196.61     10.80 o 
  -6   1   6      237.81      270.50     10.24 o 
  -5   1   6      108.97       92.43      5.54 o 
  -4   1   6      148.40      178.23      8.02 o 
  -3   1   6     1470.88     1632.14     71.29 o 
  -2   1   6      141.58      187.53      9.30 o 
  -1   1   6     2268.00     2234.02     87.49 o 
   0   1   6        2.98        3.51      2.56 o 
   1   1   6       43.11       49.37      2.24 o 
   2   1   6      689.48      663.85     12.30 o 
   3   1   6       54.43       48.88      3.13 o 
   4   1   6     1426.54     1594.51     38.34 o 
   5   1   6      549.35      580.54     17.73 o 
   6   1   6        9.36        8.26      1.07 o 
   7   1   6      185.30      179.22      7.78 o 
   8   1   6       32.85       35.21      3.11 o 
   9   1   6      130.02      120.55      5.09 o 
  10   1   6       10.52       11.91      3.90 o 
 -10   2   6      149.03      128.92      9.03 o 
  -9   2   6      170.69      194.87     13.31 o 
  -8   2   6      103.48      108.36      7.62 o 
  -7   2   6     1551.10     1654.62    100.93 o 
  -6   2   6      419.98      409.17     21.50 o 
  -5   2   6      868.74      875.14     46.40 o 
  -4   2   6     2262.57     2353.05    154.44 o 
  -3   2   6       18.36        6.41      1.17 o 
  -2   2   6      839.46      736.74     45.28 o 
  -1   2   6     7419.51     7455.13    451.47 o 
   0   2   6     1947.89     1919.80     86.37 o 
   1   2   6     3089.51     3220.52     77.97 o 
   2   2   6     6371.34     6727.45    111.58 o 
   3   2   6     2379.51     2388.54     30.40 o 
   4   2   6     2396.34     2473.71     52.46 o 
   5   2   6      369.38      367.84      9.71 o 
   6   2   6      731.46      786.80     25.05 o 
   7   2   6      170.69      176.57      6.70 o 
   8   2   6      201.84      199.52     13.41 o 
   9   2   6      210.58      185.93     17.82 o 
 -10   3   6       22.69       19.99      3.83 o 
  -9   3   6       60.67       58.20      5.37 o 
  -8   3   6       23.64       22.41      2.48 o 
  -7   3   6        0.44        4.17      1.37 o 
  -6   3   6      125.92      137.39     18.79 o 
  -5   3   6     1236.24     1291.50     71.02 o 
  -4   3   6      894.29      912.37     54.77 o 
  -3   3   6      329.09      339.22     25.72 o 
  -2   3   6        9.98       16.62      1.44 o 
  -1   3   6       40.95       48.60      3.44 o 
   0   3   6       25.93       32.77      3.78 o 
   1   3   6      312.79      359.42     10.69 o 
   2   3   6      469.95      492.66     18.13 o 
   3   3   6       24.42       30.26      2.96 o 
   4   3   6       11.07       13.74      1.69 o 
   5   3   6      272.63      249.78     12.05 o 
   6   3   6      250.40      247.06     11.65 o 
   7   3   6       54.72       53.34      4.90 o 
   8   3   6       19.32       21.58      3.48 o 
   9   3   6        0.03        1.47      2.52 o 
  -9   4   6       64.58       63.37      6.80 o 
  -8   4   6       15.55        8.05      2.06 o 
  -7   4   6      242.05      220.99     13.69 o 
  -6   4   6      479.44      517.66     47.90 o 
  -5   4   6      272.63      257.47     21.87 o 
  -4   4   6      738.41      703.90     48.26 o 
  -3   4   6     1045.77     1055.21     77.90 o 
  -2   4   6      341.54      315.31     21.55 o 
  -1   4   6     1242.99     1234.82     74.80 o 
   0   4   6      684.96      692.92     28.40 o 
   1   4   6      857.63      873.88     29.05 o 
   2   4   6      784.42      779.35     31.30 o 
   3   4   6      550.26      585.43     20.85 o 
   4   4   6      690.71      674.80     25.97 o 
   5   4   6      126.59      155.87     12.56 o 
   6   4   6      126.56      126.66     10.34 o 
   7   4   6      150.22      149.42      9.38 o 
   8   4   6      231.19      251.35     17.52 o 
  -8   5   6        0.12       -0.65      1.90 o 
  -7   5   6       95.44       98.67     11.55 o 
  -6   5   6       12.24       10.01      1.93 o 
  -5   5   6       16.81        8.85      2.42 o 
  -4   5   6        4.58        4.17      1.80 o 
  -3   5   6        9.78       11.35      1.60 o 
  -2   5   6      643.99      652.75     40.40 o 
  -1   5   6      167.11      159.90      7.82 o 
   0   5   6        0.45        2.00      1.10 o 
   1   5   6       34.02       40.77      2.82 o 
   2   5   6      122.15      121.28      8.07 o 
   3   5   6      389.82      376.00     17.32 o 
   4   5   6       35.31       34.85      3.43 o 
   5   5   6       48.98       49.28      4.74 o 
   6   5   6       17.72       13.35      2.51 o 
   7   5   6        2.90        3.70      3.08 o 
  -6   6   6      177.21      164.04     17.81 o 
  -5   6   6        3.02        3.73      2.54 o 
  -4   6   6      143.36      149.90     16.93 o 
  -3   6   6      164.20      193.23     13.04 o 
  -2   6   6        2.05        5.43      1.29 o 
  -1   6   6       72.27       63.26      3.95 o 
   0   6   6      149.94      149.08     12.23 o 
   1   6   6      149.50      145.59     12.02 o 
   2   6   6      194.64      199.80     12.75 o 
   3   6   6       32.52       32.36      3.55 o 
   4   6   6        1.68        2.70      1.99 o 
   5   6   6       12.54       16.11      2.63 o 
  -3   7   6        0.03       -1.57      2.14 o 
  -2   7   6       17.62       17.31      1.94 o 
  -1   7   6       74.14       67.61      7.95 o 
   0   7   6        0.53        2.91      2.05 o 
   1   7   6       10.92        6.39      2.15 o 
   2   7   6       38.66       36.62      3.40 o 
 -11   1   7       15.34       14.91      4.67 o 
 -10   1   7       17.13       24.44      4.42 o 
  -9   1   7      502.72      534.14     35.54 o 
  -8   1   7       20.47       19.47      1.67 o 
  -7   1   7     1048.59     1061.12     45.36 o 
  -6   1   7      453.82      427.09     16.33 o 
  -5   1   7       12.06       16.49      1.92 o 
  -4   1   7      479.96      391.88     17.35 o 
  -3   1   7     2873.49     2903.40    143.40 o 
  -2   1   7       10.39        7.28      2.03 o 
  -1   1   7     1897.03     1919.29     71.08 o 
   0   1   7     1642.11     1511.34     49.79 o 
   1   1   7     4433.04     4561.45    103.15 o 
   2   1   7     2102.31     2081.13     22.98 o 
   3   1   7      173.94      110.91      4.77 o 
   4   1   7     1745.37     1730.35     43.96 o 
   5   1   7      636.56      642.63     23.01 o 
   6   1   7      462.53      480.18     19.48 o 
   7   1   7      559.94      595.17     13.74 o 
   8   1   7      498.57      522.47     18.24 o 
   9   1   7      175.62      169.08     11.06 o 
  10   1   7      258.40      244.37     18.71 o 
 -10   2   7        0.46        0.80      1.77 o 
  -9   2   7        1.69        5.73      2.15 o 
  -8   2   7       34.55       38.22      4.62 o 
  -7   2   7        2.74        2.46      1.11 o 
  -6   2   7      123.71      105.03     12.30 o 
  -5   2   7       30.48       29.61      4.80 o 
  -4   2   7        4.85       14.57      2.72 o 
  -3   2   7      233.57      248.23     15.63 o 
  -2   2   7       51.44       57.50      4.84 o 
  -1   2   7      580.21      627.33     40.47 o 
   0   2   7       12.73       23.76      1.95 o 
   1   2   7        4.37        7.12      1.05 o 
   2   2   7      716.45      731.44     17.79 o 
   3   2   7        2.20        0.99      0.81 o 
   4   2   7      129.47      121.46      8.21 o 
   5   2   7      397.18      371.24      8.55 o 
   6   2   7       12.25       12.60      2.47 o 
   7   2   7        6.93        9.22      2.42 o 
   8   2   7       13.56       14.50      3.14 o 
   9   2   7        4.24        4.35      2.45 o 
 -10   3   7      102.50       96.94     10.06 o 
  -9   3   7      231.91      210.28     14.92 o 
  -8   3   7      276.46      292.01     26.24 o 
  -7   3   7      381.35      360.96     38.57 o 
  -6   3   7     4147.93     4706.71    445.87 o 
  -5   3   7      124.25      118.39     10.04 o 
  -4   3   7     1815.44     1897.98    119.78 o 
  -3   3   7     1739.77     1787.74    106.66 o 
  -2   3   7     1355.20     1367.24     85.38 o 
  -1   3   7     2572.63     2508.01    142.81 o 
   0   3   7     3979.54     4214.20    184.61 o 
   1   3   7      107.07       89.23      7.11 o 
   2   3   7      842.59      906.63     30.69 o 
   3   3   7     1436.48     1436.95     33.67 o 
   4   3   7      272.70      273.13      9.23 o 
   5   3   7      291.91      267.83     13.17 o 
   6   3   7       90.05      102.20      6.81 o 
   7   3   7      268.42      277.63     13.17 o 
   8   3   7       21.88       19.15      3.88 o 
   9   3   7      155.76      155.30     11.26 o 
  -9   4   7      276.18      252.30     23.85 o 
  -8   4   7      162.95      132.68     11.65 o 
  -7   4   7      142.04      149.03     16.81 o 
  -6   4   7       72.31       53.77     10.35 o 
  -5   4   7       94.91       72.56     10.58 o 
  -4   4   7       25.71       22.27      2.35 o 
  -3   4   7      652.43      660.29     61.11 o 
  -2   4   7       20.55       23.50      1.76 o 
  -1   4   7      149.83      160.92     11.53 o 
   0   4   7       15.02       13.76      1.24 o 
   1   4   7       64.64       61.88      5.40 o 
   2   4   7       40.99       36.15      2.79 o 
   3   4   7      130.17      138.38     10.87 o 
   4   4   7        8.90        6.30      2.29 o 
   5   4   7        7.63        6.71      1.66 o 
   6   4   7       45.67       41.53      4.20 o 
   7   4   7       14.48       12.71      2.98 o 
   8   4   7        8.89        6.15      2.13 o 
  -8   5   7       74.47       71.35      6.32 o 
  -7   5   7       60.61       60.33      6.25 o 
  -6   5   7       83.43       79.64      7.06 o 
  -5   5   7      423.35      426.91     44.60 o 
  -4   5   7      148.54      170.11     14.16 o 
  -3   5   7      191.64      227.65     12.88 o 
  -2   5   7       56.43       59.83      4.58 o 
  -1   5   7      654.15      687.66     37.03 o 
   0   5   7      562.10      564.61     22.23 o 
   1   5   7      892.34      950.25     38.81 o 
   2   5   7     1001.20     1054.52     43.14 o 
   3   5   7      257.07      260.64     18.97 o 
   4   5   7       25.76       28.98      3.41 o 
   5   5   7       82.57       84.65      5.75 o 
   6   5   7      266.28      274.19     11.96 o 
   7   5   7      240.06      254.67     10.24 o 
  -6   6   7       52.49       58.62      8.98 o 
  -5   6   7        0.03       -2.38      2.38 o 
  -4   6   7       25.28       22.12      3.93 o 
  -3   6   7        1.45        2.00      1.53 o 
  -2   6   7       10.98       10.10      1.58 o 
  -1   6   7       30.22       29.44      2.68 o 
   0   6   7      415.68      450.36     27.74 o 
   1   6   7      289.19      251.82     18.30 o 
   2   6   7       37.68       43.68      4.49 o 
   3   6   7      154.54      146.59      9.26 o 
   4   6   7       22.55       20.16      2.41 o 
   5   6   7       23.10       26.03      3.13 o 
  -3   7   7       44.22       40.57      5.70 o 
  -2   7   7       31.22       39.75      3.88 o 
  -1   7   7       12.78        9.85      2.61 o 
   0   7   7      135.60      119.97     11.64 o 
   1   7   7       64.81       67.16      6.25 o 
   2   7   7       31.39       35.72      3.64 o 
 -11   0   8       21.13       12.51      6.10 o 
 -10   0   8      113.38      114.68     13.59 o 
  -9   0   8      873.85      872.90     90.96 o 
  -8   0   8      455.10      462.26     41.67 o 
  -7   0   8       50.74       53.18      7.67 o 
  -6   0   8      238.42      247.80     17.45 o 
  -5   0   8      268.13      230.72     24.86 o 
  -4   0   8     1787.21     1814.16    160.52 o 
  -3   0   8     1943.44     1670.50    160.12 o 
  -2   0   8      189.36      212.26      9.23 o 
  -1   0   8     1357.89     1346.97     49.14 o 
   0   0   8      320.70      272.73     13.22 o 
   1   0   8     4411.93     4207.14    173.16 o 
   2   0   8     4551.06     4711.91     65.59 o 
   3   0   8     3334.69     3419.96     77.56 o 
   4   0   8      603.16      574.27     30.26 o 
   5   0   8      784.29      775.49     25.63 o 
   6   0   8      998.59     1039.24     51.96 o 
   7   0   8      646.96      701.69     31.60 o 
   8   0   8       42.23       41.99      3.99 o 
   9   0   8      425.00      474.60     14.93 o 
  10   0   8      133.11      118.61     15.73 o 
 -11   1   8       52.21       52.08      9.72 o 
 -10   1   8      300.57      280.71     13.72 o 
  -9   1   8        0.00        6.43      2.68 o 
  -8   1   8      282.42      288.78     14.63 o 
  -7   1   8       49.91       51.25      5.30 o 
  -6   1   8        1.67        4.79      0.84 o 
  -5   1   8        0.02        0.48      0.55 o 
  -4   1   8     1092.08     1228.12     69.96 o 
  -3   1   8       76.05      105.82      7.94 o 
  -2   1   8      270.58      281.83     13.95 o 
  -1   1   8     1388.89     1499.45     52.55 o 
   0   1   8     7204.80     7473.12    204.12 o 
   1   1   8      264.71      266.21      6.60 o 
   2   1   8       75.73      103.97      5.08 o 
   3   1   8       56.42       57.62      3.73 o 
   4   1   8      256.18      276.41      6.83 o 
   5   1   8       78.67       88.27      6.08 o 
   6   1   8      450.24      431.88     17.83 o 
   7   1   8       61.31       40.10     10.38 o 
   8   1   8        8.97        8.57      1.92 o 
   9   1   8      244.43      216.90     15.09 o 
 -10   2   8        3.28        4.61      2.41 o 
  -9   2   8      166.40      165.28     12.93 o 
  -8   2   8      441.46      459.87     37.02 o 
  -7   2   8       67.79       66.19      6.92 o 
  -6   2   8     1310.65     1318.62     81.86 o 
  -5   2   8      762.08      826.03     53.88 o 
  -4   2   8      234.23      210.20     16.05 o 
  -3   2   8      599.51      586.32     34.96 o 
  -2   2   8     6042.81     6156.84    443.97 o 
  -1   2   8     1604.88     1568.10     95.16 o 
   0   2   8     3013.90     3026.18    138.53 o 
   1   2   8      597.97      563.42     15.59 o 
   2   2   8      321.28      264.23      7.75 o 
   3   2   8       11.71        5.90      0.90 o 
   4   2   8     1114.01     1041.71     24.50 o 
   5   2   8      101.15      102.02      7.62 o 
   6   2   8      592.45      604.17     20.86 o 
   7   2   8      686.21      716.72     23.38 o 
   8   2   8       80.73       78.04      5.49 o 
   9   2   8      129.25      120.91     12.04 o 
 -10   3   8        5.40        9.37      2.12 o 
  -9   3   8        3.95        5.62      1.81 o 
  -8   3   8       53.73       54.96      4.73 o 
  -7   3   8       47.10       60.09      6.64 o 
  -6   3   8       97.57      140.57     34.83 o 
  -5   3   8        4.59        4.10      1.40 o 
  -4   3   8      776.11      819.25     65.93 o 
  -3   3   8       65.61       66.84      4.59 o 
  -2   3   8      236.75      246.88     17.94 o 
  -1   3   8      168.61      204.42     12.28 o 
   0   3   8      217.05      244.83     10.79 o 
   1   3   8      298.82      303.74     10.96 o 
   2   3   8      122.53      127.82      6.24 o 
   3   3   8       34.19       30.46      3.08 o 
   4   3   8       84.84      100.64      5.63 o 
   5   3   8       18.73       25.15      2.86 o 
   6   3   8       65.41       70.23      4.90 o 
   7   3   8      124.06      127.72      7.27 o 
   8   3   8       21.51       20.57      2.78 o 
   9   3   8       32.86       24.98      6.40 o 
  -9   4   8      265.37      246.29     17.96 o 
  -8   4   8      240.07      213.89     23.16 o 
  -7   4   8      494.49      485.20     44.80 o 
  -6   4   8      429.25      471.54     46.49 o 
  -5   4   8      444.93      485.80     53.89 o 
  -4   4   8        8.14        8.15      2.11 o 
  -3   4   8     1795.08     1822.18    129.14 o 
  -2   4   8      243.94      241.90     12.25 o 
  -1   4   8      754.48      762.18     43.73 o 
   0   4   8      768.01      811.29     29.14 o 
   1   4   8     1070.30     1096.12     42.64 o 
   2   4   8      135.77      114.30     10.11 o 
   3   4   8     1150.75     1198.16     41.33 o 
   4   4   8      276.73      270.29     14.79 o 
   5   4   8      178.18      188.90     18.33 o 
   6   4   8      199.86      207.55     15.65 o 
   7   4   8      233.33      245.43     17.59 o 
   8   4   8      150.69      152.12     10.53 o 
  -8   5   8       24.73       29.61      3.56 o 
  -7   5   8        0.20        3.28      2.19 o 
  -6   5   8        0.10        2.80      1.61 o 
  -5   5   8       10.39       16.30      3.73 o 
  -4   5   8       24.22       16.90      2.35 o 
  -3   5   8      136.01      101.13      7.39 o 
  -2   5   8        0.69        2.78      1.18 o 
  -1   5   8       10.04        8.75      1.70 o 
   0   5   8        0.02        0.41      0.97 o 
   1   5   8      149.40      151.76      9.37 o 
   2   5   8      420.76      415.73     25.80 o 
   3   5   8       60.27       73.64      6.16 o 
   4   5   8        2.69        4.06      1.40 o 
   5   5   8        3.37        1.58      1.33 o 
   6   5   8       61.36       67.15      6.19 o 
  -6   6   8      241.10      196.12     17.12 o 
  -5   6   8       72.63       71.45      5.89 o 
  -4   6   8      268.15      319.99     25.92 o 
  -3   6   8      203.84      220.08     17.35 o 
  -2   6   8      135.49      140.89     10.43 o 
  -1   6   8      140.43      133.16     11.43 o 
   0   6   8     1020.17     1058.35     67.73 o 
   1   6   8      606.69      628.94     29.03 o 
   2   6   8       76.97       77.68      6.00 o 
   3   6   8       33.51       38.56      3.14 o 
   4   6   8      183.07      200.69     18.32 o 
   5   6   8      228.39      254.55     20.30 o 
  -2   7   8       77.35       70.34     10.56 o 
  -1   7   8        4.23        4.59      1.63 o 
   0   7   8        0.32        1.64      2.50 o 
   1   7   8       28.39       25.94      3.32 o 
 -10   1   9      112.70      109.99     11.68 o 
  -9   1   9      502.39      516.12     28.42 o 
  -8   1   9      183.32      196.23     12.60 o 
  -7   1   9      172.04      164.27     15.87 o 
  -6   1   9      935.38      930.84     47.56 o 
  -5   1   9      332.43      299.09     18.74 o 
  -4   1   9     1721.26     1781.89     86.41 o 
  -3   1   9     3821.93     3905.83    204.20 o 
  -2   1   9      224.11      152.87      8.81 o 
  -1   1   9     2731.92     2876.88     63.25 o 
   0   1   9     2669.00     2497.67     82.32 o 
   1   1   9     4476.96     4591.25    119.76 o 
   2   1   9     1935.28     1874.98     21.18 o 
   3   1   9      419.08      368.14      6.43 o 
   4   1   9     2197.29     2361.66     43.76 o 
   5   1   9     1854.79     1972.35     51.05 o 
   6   1   9       64.89       68.14      4.34 o 
   7   1   9     1762.36     1917.34     55.35 o 
   8   1   9      441.12      473.23     17.97 o 
   9   1   9       33.71       34.70      4.05 o 
 -10   2   9        0.38        2.60      2.35 o 
  -9   2   9       28.37       24.05      2.58 o 
  -8   2   9      193.29      193.11     18.50 o 
  -7   2   9       39.37       37.21      6.51 o 
  -6   2   9      803.13      835.12     77.15 o 
  -5   2   9       73.31       80.87      6.13 o 
  -4   2   9        2.83        3.16      1.30 o 
  -3   2   9      159.13      152.30     10.47 o 
  -2   2   9      143.69      165.90      9.38 o 
  -1   2   9      189.44      188.15      9.08 o 
   0   2   9      702.44      787.91     27.87 o 
   1   2   9      295.97      329.50     11.41 o 
   2   2   9        0.85        0.76      0.82 o 
   3   2   9      207.22      219.64      6.48 o 
   4   2   9      363.71      398.32     10.90 o 
   5   2   9      550.53      549.15     14.71 o 
   6   2   9       11.12        9.23      1.67 o 
   7   2   9      120.61      120.14      9.11 o 
   8   2   9       49.06       42.51      5.28 o 
   9   2   9       85.80       68.17      7.74 o 
 -10   3   9       66.37       55.48      6.64 o 
  -9   3   9      127.96      124.16     11.61 o 
  -8   3   9      566.10      564.68     57.22 o 
  -7   3   9      794.90      822.75     63.61 o 
  -6   3   9      461.53      491.71     36.38 o 
  -5   3   9      319.63      320.84     24.48 o 
  -4   3   9      355.02      368.41     27.90 o 
  -3   3   9      752.54      706.99     55.34 o 
  -2   3   9     2568.46     2650.92    173.25 o 
  -1   3   9     3230.34     3334.87    192.03 o 
   0   3   9     1180.47     1142.45     51.42 o 
   1   3   9      497.32      471.00     13.53 o 
   2   3   9     1030.05     1003.02     33.55 o 
   3   3   9      136.64      132.38      7.97 o 
   4   3   9      804.68      837.54     19.98 o 
   5   3   9      332.75      356.30     12.89 o 
   6   3   9      230.88      248.26     11.69 o 
   7   3   9      106.77      111.10      7.90 o 
   8   3   9       75.60       74.92      8.78 o 
  -9   4   9       54.90       53.42      6.98 o 
  -8   4   9       98.41       82.17     11.38 o 
  -7   4   9       52.02       55.96      5.78 o 
  -6   4   9        1.10       -0.76      2.63 o 
  -5   4   9       34.50       28.02      2.58 o 
  -4   4   9      202.40      180.02     12.16 o 
  -3   4   9      441.94      436.57     27.79 o 
  -2   4   9       16.94       22.10      2.02 o 
  -1   4   9       99.76       91.32     12.61 o 
   0   4   9        0.00        3.38      1.11 o 
   1   4   9      359.14      349.09     14.54 o 
   2   4   9        4.82        4.45      1.94 o 
   3   4   9       41.42       44.32      3.99 o 
   4   4   9       44.26       42.66      4.40 o 
   5   4   9        0.56       -0.88      2.57 o 
   6   4   9        1.25        2.07      3.03 o 
   7   4   9       36.57       39.66      4.82 o 
  -8   5   9      166.67      159.34     11.33 o 
  -7   5   9       10.84        7.44      2.67 o 
  -6   5   9       53.84       51.99      7.23 o 
  -5   5   9      337.73      401.79     50.23 o 
  -4   5   9       76.35       75.13      6.37 o 
  -3   5   9      155.12      152.18     11.35 o 
  -2   5   9      863.98      882.66     53.01 o 
  -1   5   9       14.80       14.95      1.45 o 
   0   5   9      136.30      126.26      8.01 o 
   1   5   9      186.48      193.51      8.91 o 
   2   5   9       89.39       87.92      7.34 o 
   3   5   9       97.95      100.08      7.44 o 
   4   5   9      292.68      305.86     14.18 o 
   5   5   9       76.36       72.65      5.42 o 
   6   5   9      229.87      259.91     17.45 o 
  -6   6   9        4.00        1.97      2.26 o 
  -5   6   9       35.65       30.21      3.09 o 
  -4   6   9        5.42       11.33      2.43 o 
  -3   6   9        5.70        4.72      2.19 o 
  -2   6   9        2.60        6.52      2.91 o 
  -1   6   9        6.09        5.98      1.09 o 
   0   6   9        7.09        7.24      1.43 o 
   1   6   9       24.23       22.88      3.25 o 
   2   6   9        0.92       -1.79      2.43 o 
   3   6   9        0.23        2.67      1.89 o 
   4   6   9       21.68       14.97      3.38 o 
  -2   7   9       37.95       38.99      5.39 o 
  -1   7   9      212.32      192.55     23.50 o 
   0   7   9       71.99       71.29      7.04 o 
 -11   0  10      400.50      327.73     71.21 o 
 -10   0  10       16.11       13.24      3.47 o 
  -9   0  10      676.74      710.47     32.75 o 
  -8   0  10       40.30       31.25      8.02 o 
  -7   0  10      126.34      111.03     19.14 o 
  -6   0  10        4.29        7.27      1.65 o 
  -5   0  10     3878.50     4073.89    390.93 o 
  -4   0  10      383.90      306.26     38.67 o 
  -3   0  10     5294.74     5439.08    339.44 o 
  -2   0  10     4232.62     4354.42    135.74 o 
  -1   0  10     5696.92     6232.03    232.00 o 
   0   0  10     4536.00     4527.55    263.86 o 
   1   0  10     1007.93      731.25     34.66 o 
   2   0  10    11278.11    12566.73    195.84 o 
   3   0  10      384.83      328.19      7.77 o 
   4   0  10      601.39      580.40     41.75 o 
   5   0  10     1241.92     1336.20     92.61 o 
   6   0  10     1078.19     1144.91     53.09 o 
   7   0  10       25.57       25.30      2.96 o 
   8   0  10     2004.28     2420.88    108.32 o 
   9   0  10        2.47        4.85      2.64 o 
 -10   1  10       15.14       11.63      2.07 o 
  -9   1  10       39.19       32.72      4.63 o 
  -8   1  10       11.84       14.78      2.01 o 
  -7   1  10      119.01      131.36      9.39 o 
  -6   1  10       43.12       42.65      3.90 o 
  -5   1  10      284.25      315.45     14.10 o 
  -4   1  10      357.30      367.24     19.39 o 
  -3   1  10       56.82       54.79      3.43 o 
  -2   1  10       88.45       88.66      7.49 o 
  -1   1  10       87.45       90.60      5.85 o 
   0   1  10     1741.13     1822.15     94.85 o 
   1   1  10      829.12      825.34     30.90 o 
   2   1  10      448.32      475.59      8.03 o 
   3   1  10       67.40       65.36      4.05 o 
   4   1  10        0.19        0.70      1.09 o 
   5   1  10       91.17       86.51      5.65 o 
   6   1  10      518.85      536.51     17.43 o 
   7   1  10      116.21      116.51      6.28 o 
   8   1  10       55.24       55.43      4.17 o 
   9   1  10       12.82       14.39      3.92 o 
 -10   2  10       79.26       69.67      5.68 o 
  -9   2  10       81.93       82.06      7.36 o 
  -8   2  10      980.90      970.75     61.51 o 
  -7   2  10       63.01       75.81      7.16 o 
  -6   2  10     2554.03     2560.91    138.12 o 
  -5   2  10      529.09      486.48     26.22 o 
  -4   2  10       47.63       43.67      3.58 o 
  -3   2  10      606.60      565.69     34.24 o 
  -2   2  10     1449.03     1403.64     76.69 o 
  -1   2  10     1002.91      969.45     37.83 o 
   0   2  10     1685.06     1624.88     54.54 o 
   1   2  10      135.49      110.99      5.44 o 
   2   2  10      140.06      111.46      6.40 o 
   3   2  10      853.99      852.83     17.69 o 
   4   2  10      262.83      255.06      6.99 o 
   5   2  10     2212.92     2315.43     43.19 o 
   6   2  10      405.27      383.33     16.03 o 
   7   2  10      257.85      262.78     13.74 o 
   8   2  10        2.55        2.61      2.43 o 
   9   2  10       40.34       39.32      4.44 o 
 -10   3  10        6.17        5.37      1.86 o 
  -9   3  10        1.85        1.99      2.00 o 
  -8   3  10      294.69      305.74     24.15 o 
  -7   3  10        1.15       10.91      3.94 o 
  -6   3  10      345.98      320.23     26.17 o 
  -5   3  10      622.88      670.02     47.79 o 
  -4   3  10       73.00       77.98      6.53 o 
  -3   3  10      139.46      130.63     10.13 o 
  -2   3  10       90.23       83.93      5.81 o 
  -1   3  10       14.99       20.50      1.59 o 
   0   3  10        0.99        1.55      1.13 o 
   1   3  10      531.07      564.11     17.76 o 
   2   3  10       96.07       97.40      5.10 o 
   3   3  10     1009.53      971.62     21.27 o 
   4   3  10        9.34       14.62      2.55 o 
   5   3  10       61.40       32.90     21.89 o 
   6   3  10       13.72       15.83      2.79 o 
   7   3  10        0.12        0.81      2.97 o 
   8   3  10       33.45       26.56      3.12 o 
  -9   4  10      129.25      103.84      7.34 o 
  -8   4  10      337.64      298.47     23.31 o 
  -7   4  10      172.63      178.81     16.31 o 
  -6   4  10        6.09        4.42      2.05 o 
  -5   4  10      180.58      194.53     19.15 o 
  -4   4  10      723.21      781.98     68.61 o 
  -3   4  10     1332.99     1385.72    106.84 o 
  -2   4  10      925.18      954.70     60.22 o 
  -1   4  10      387.26      404.35     26.29 o 
   0   4  10        4.39        5.65      2.03 o 
   1   4  10      370.82      387.32     13.25 o 
   2   4  10      305.49      318.02     10.28 o 
   3   4  10      233.25      250.28     17.04 o 
   4   4  10      227.72      250.29     17.68 o 
   5   4  10       81.41       79.97      5.39 o 
   6   4  10        4.46        4.82      1.77 o 
   7   4  10      192.88      215.92     21.21 o 
  -7   5  10        0.05       -0.34      2.14 o 
  -6   5  10       32.67       29.07      3.68 o 
  -5   5  10       35.50       47.93      6.27 o 
  -4   5  10        5.23        4.89      1.21 o 
  -3   5  10       18.47       18.87      2.47 o 
  -2   5  10      199.18      168.23     15.49 o 
  -1   5  10       37.10       36.53      3.33 o 
   0   5  10        4.75        3.57      1.27 o 
   1   5  10      183.98      185.28     10.07 o 
   2   5  10        2.58        4.89      1.70 o 
   3   5  10       66.33       66.73      4.96 o 
   4   5  10       40.45       46.07      5.14 o 
   5   5  10       18.84       16.37      3.55 o 
   6   5  10        6.74        6.51      2.61 o 
  -6   6  10       15.80       14.69      3.05 o 
  -5   6  10      190.63      179.70     12.34 o 
  -4   6  10      202.94      198.25     15.21 o 
  -3   6  10       70.51       73.40      7.09 o 
  -2   6  10      237.04      209.38     38.86 o 
  -1   6  10      372.42      335.98     25.58 o 
   0   6  10      452.44      498.90     22.74 o 
   1   6  10      332.80      343.62     16.70 o 
   2   6  10      185.38      193.75     10.98 o 
   3   6  10      181.19      187.71     19.10 o 
   4   6  10      722.91      796.82     52.80 o 
 -10   1  11      329.05      365.35     26.55 o 
  -9   1  11        4.34        4.39      1.50 o 
  -8   1  11      581.01      599.05     34.46 o 
  -7   1  11      300.30      332.83     12.09 o 
  -6   1  11      204.92      187.79     11.35 o 
  -5   1  11      972.72      983.28     47.97 o 
  -4   1  11     1422.47     1507.63     77.28 o 
  -3   1  11     1281.01     1270.47     62.59 o 
  -2   1  11     1675.72     1718.83     42.44 o 
  -1   1  11     1338.20     1308.03     38.88 o 
   0   1  11     1949.91     1855.03     63.81 o 
   1   1  11      441.19      354.82     10.72 o 
   2   1  11      529.57      498.11      8.18 o 
   3   1  11     2085.47     2186.78     25.12 o 
   4   1  11      828.69      831.26     16.41 o 
   5   1  11      666.96      689.37     15.63 o 
   6   1  11      179.78      171.27      7.83 o 
   7   1  11      146.46      135.43      7.64 o 
   8   1  11       90.02       82.96      6.48 o 
   9   1  11       31.94       33.80      4.56 o 
 -10   2  11       38.84       33.92      3.42 o 
  -9   2  11       16.76       14.26      2.13 o 
  -8   2  11       11.44       11.49      2.69 o 
  -7   2  11       53.71       53.89      4.39 o 
  -6   2  11       28.88       32.90      3.40 o 
  -5   2  11       59.19       57.23      7.12 o 
  -4   2  11      118.58      116.69      6.93 o 
  -3   2  11       30.61       26.47      3.51 o 
  -2   2  11      569.74      597.43     32.94 o 
  -1   2  11      223.29      235.89     12.59 o 
   0   2  11      302.37      310.10     14.27 o 
   1   2  11      144.45      157.03      5.12 o 
   2   2  11      139.56      167.67      8.21 o 
   3   2  11      573.66      583.84     13.95 o 
   4   2  11      294.35      306.28      8.41 o 
   5   2  11      161.94      164.95     13.41 o 
   6   2  11       21.21       18.77      2.69 o 
   7   2  11      227.05      230.34     19.82 o 
   8   2  11       36.07       33.24      4.02 o 
  -9   3  11       33.78       28.15      3.34 o 
  -8   3  11      187.56      191.72     14.76 o 
  -7   3  11      319.11      342.67     30.19 o 
  -6   3  11        9.85       13.41      2.32 o 
  -5   3  11      680.75      682.96     40.92 o 
  -4   3  11      563.12      582.43     37.98 o 
  -3   3  11      360.56      349.24     26.42 o 
  -2   3  11     1095.54     1077.80     69.66 o 
  -1   3  11      657.10      649.46     34.64 o 
   0   3  11      121.07       89.39      7.05 o 
   1   3  11      327.08      338.75     10.82 o 
   2   3  11      773.59      796.90     23.51 o 
   3   3  11       23.39       24.81      2.28 o 
   4   3  11      967.52      998.45     22.90 o 
   5   3  11     1080.34     1140.06     26.84 o 
   6   3  11      359.68      358.74     14.51 o 
   7   3  11      188.48      205.81     13.95 o 
   8   3  11      147.40      148.93      9.73 o 
  -9   4  11       39.42       31.61      4.04 o 
  -8   4  11        3.99        3.99      2.75 o 
  -7   4  11       39.89       42.85      3.99 o 
  -6   4  11       40.06       33.89      4.46 o 
  -5   4  11      138.78      126.40     12.90 o 
  -4   4  11        2.76        6.42      2.61 o 
  -3   4  11        4.62        8.75      1.39 o 
  -2   4  11       14.67       14.28      1.93 o 
  -1   4  11      181.99      191.09     11.53 o 
   0   4  11      770.99      774.55     32.38 o 
   1   4  11       10.20       13.13      1.52 o 
   2   4  11       16.15       12.39      1.57 o 
   3   4  11       90.82       80.07      7.69 o 
   4   4  11        1.28        1.89      2.50 o 
   5   4  11       30.86       34.71      2.92 o 
   6   4  11       87.41       90.53      6.77 o 
   7   4  11        0.19        1.30      2.18 o 
  -7   5  11       64.75       60.13      7.48 o 
  -6   5  11       67.58       54.04      8.16 o 
  -5   5  11      351.93      380.70     37.81 o 
  -4   5  11      541.41      603.68     59.97 o 
  -3   5  11      673.79      709.10     52.49 o 
  -2   5  11      195.78      199.63     19.03 o 
  -1   5  11      396.81      415.79     24.45 o 
   0   5  11       52.34       49.29      3.93 o 
   1   5  11      499.19      541.10     20.82 o 
   2   5  11     1294.16     1499.49     64.23 o 
   3   5  11      660.41      704.32     45.75 o 
   4   5  11       82.97       80.42      5.73 o 
   5   5  11      102.24      113.45     10.17 o 
   6   5  11       54.50       53.98      4.47 o 
  -5   6  11       20.67       23.19      4.31 o 
  -4   6  11       10.92       12.19      3.84 o 
  -3   6  11        0.43        0.45      1.36 o 
  -2   6  11       15.87       14.49      2.55 o 
  -1   6  11        0.59        4.01      2.49 o 
   0   6  11       22.25       22.59      2.87 o 
   1   6  11       20.70       21.02      2.35 o 
   2   6  11        4.63        2.45      2.40 o 
   3   6  11        0.01        2.67      2.06 o 
   4   6  11        7.70       11.83      3.51 o 
 -10   0  12      160.50      158.04     15.85 o 
  -9   0  12      446.07      493.00     48.06 o 
  -8   0  12      201.78      234.20     18.69 o 
  -7   0  12      156.09      148.28     30.18 o 
  -6   0  12      569.18      542.99     57.23 o 
  -5   0  12     2479.66     2505.07    263.20 o 
  -4   0  12     1655.90     1874.33     38.69 o 
  -3   0  12     4491.72     4758.39    217.54 o 
  -2   0  12     4402.62     4640.76    251.36 o 
  -1   0  12       30.31       20.98      2.28 o 
   0   0  12      100.17       75.36      6.93 o 
   1   0  12     1488.69     1316.35     78.11 o 
   2   0  12     5994.18     6342.62    183.91 o 
   3   0  12     4302.11     4458.51     99.04 o 
   4   0  12     1363.33     1347.77     55.17 o 
   5   0  12      667.18      701.71     37.42 o 
   6   0  12      375.57      392.31     21.64 o 
   7   0  12      193.54      218.64     17.11 o 
   8   0  12      573.90      624.81     29.74 o 
   9   0  12      139.32      127.43     30.86 o 
 -10   1  12      180.82      175.74     17.27 o 
  -9   1  12        5.62        5.32      1.60 o 
  -8   1  12      218.23      220.04     18.91 o 
  -7   1  12       21.27       23.61      1.95 o 
  -6   1  12       32.64       33.27      2.86 o 
  -5   1  12       37.64       34.20      3.01 o 
  -4   1  12       59.71       66.86      5.43 o 
  -3   1  12     1876.25     2126.49     72.57 o 
  -2   1  12      169.78      140.10      7.62 o 
  -1   1  12       40.90       40.12      4.40 o 
   0   1  12      456.51      485.15     21.43 o 
   1   1  12        9.16        9.39      1.18 o 
   2   1  12       91.45      101.20      5.60 o 
   3   1  12        5.19        3.63      1.22 o 
   4   1  12      141.84      150.57      5.89 o 
   5   1  12        3.35        2.16      1.03 o 
   6   1  12      551.93      558.83     17.13 o 
   7   1  12       13.02       13.68      2.41 o 
   8   1  12       77.55       63.43      6.99 o 
   9   1  12       12.83       10.64      3.11 o 
 -10   2  12      183.67      181.37     17.62 o 
  -9   2  12       26.04       26.61      4.23 o 
  -8   2  12       63.93       65.31      5.28 o 
  -7   2  12      585.78      603.72     43.42 o 
  -6   2  12      666.31      669.88     37.66 o 
  -5   2  12      428.49      411.61     21.15 o 
  -4   2  12      414.71      403.23     22.28 o 
  -3   2  12     1254.53     1370.65     77.92 o 
  -2   2  12      539.59      454.10     20.56 o 
  -1   2  12     4754.30     4938.20    170.39 o 
   0   2  12     2194.01     2103.70     67.60 o 
   1   2  12      339.80      325.85     13.31 o 
   2   2  12      806.11      838.15     21.73 o 
   3   2  12      913.08      937.35     17.59 o 
   4   2  12       76.97       82.80      4.54 o 
   5   2  12     2072.38     2202.57     60.82 o 
   6   2  12      311.15      298.65     19.68 o 
   7   2  12       18.90       17.53      2.93 o 
   8   2  12       92.59       89.15      8.73 o 
  -9   3  12       10.21        9.11      3.15 o 
  -8   3  12        3.93        6.93      2.32 o 
  -7   3  12        8.00        4.49      2.05 o 
  -6   3  12       19.13       20.45      2.92 o 
  -5   3  12      202.50      198.48     16.62 o 
  -4   3  12       18.88       20.40      2.01 o 
  -3   3  12       15.17       15.81      1.73 o 
  -2   3  12       19.50       13.71      1.94 o 
  -1   3  12       29.56       26.54      1.53 o 
   0   3  12       76.25       70.11      4.58 o 
   1   3  12       33.30       29.91      2.56 o 
   2   3  12       32.82       29.75      2.33 o 
   3   3  12       61.27       67.16      9.28 o 
   4   3  12      117.07       98.37      6.14 o 
   5   3  12      246.61      223.11     14.41 o 
   6   3  12       13.90       16.87      2.34 o 
   7   3  12        2.68        0.80      2.01 o 
   8   3  12        4.14        3.09      1.48 o 
  -8   4  12      152.28      131.79     11.94 o 
  -7   4  12       51.02       58.01      5.43 o 
  -6   4  12      146.02      147.21     13.68 o 
  -5   4  12      159.64      166.38     11.02 o 
  -4   4  12     1319.97     1439.92     89.27 o 
  -3   4  12      434.03      467.72     28.38 o 
  -2   4  12       20.70       17.96      2.04 o 
  -1   4  12       23.05       20.07      1.70 o 
   0   4  12      436.27      456.61     25.89 o 
   1   4  12       74.74       67.44      5.63 o 
   2   4  12     1315.87     1432.81     77.99 o 
   3   4  12      307.37      304.08     19.66 o 
   4   4  12      134.56      137.53     11.73 o 
   5   4  12       93.86       88.72      8.65 o 
   6   4  12      124.69      138.20      8.99 o 
   7   4  12       85.74       79.86      7.51 o 
  -7   5  12        4.12        5.46      2.54 o 
  -6   5  12        5.58        6.63      2.76 o 
  -5   5  12        0.88        5.51      3.47 o 
  -4   5  12       19.75       20.81      2.32 o 
  -3   5  12        0.15        7.07      1.95 o 
  -2   5  12      120.43      114.10      8.82 o 
  -1   5  12       34.91       31.11      3.42 o 
   0   5  12      133.62      123.03      5.76 o 
   1   5  12       36.62       33.45      3.01 o 
   2   5  12      182.27      168.45     11.30 o 
   3   5  12      185.61      183.88     12.33 o 
   4   5  12       13.82       12.27      2.71 o 
   5   5  12       32.79       44.29      4.02 o 
  -5   6  12       74.29       67.47      6.55 o 
  -4   6  12      117.85      113.41     11.11 o 
  -3   6  12       30.46       28.54      4.29 o 
  -2   6  12       56.95       63.14      5.54 o 
  -1   6  12      283.53      358.78     26.97 o 
   0   6  12      191.85      207.59     15.06 o 
   1   6  12      110.01      105.82     10.12 o 
   2   6  12       53.78       56.58      4.57 o 
   3   6  12      201.11      213.19     18.68 o 
 -10   1  13      156.20      158.94     16.15 o 
  -9   1  13       18.17       27.67      3.81 o 
  -8   1  13      351.87      339.33     21.83 o 
  -7   1  13      683.90      721.04     42.99 o 
  -6   1  13      250.95      236.06     19.76 o 
  -5   1  13     1582.24     1674.97     83.58 o 
  -4   1  13     2986.01     3189.48    151.80 o 
  -3   1  13     1860.13     1933.46     64.16 o 
  -2   1  13     1995.22     1989.62     58.08 o 
  -1   1  13      277.44      218.46      7.03 o 
   0   1  13     2449.13     2485.38    110.00 o 
   1   1  13      632.72      568.98     28.38 o 
   2   1  13     1713.18     1723.32     32.29 o 
   3   1  13     2583.58     2861.05     46.08 o 
   4   1  13      650.77      642.37     12.93 o 
   5   1  13       14.48       14.99      1.31 o 
   6   1  13      395.94      376.76     17.55 o 
   7   1  13       65.35       61.14      5.57 o 
   8   1  13      194.31      192.23     17.54 o 
 -10   2  13       57.13       59.20      6.49 o 
  -9   2  13        5.84        3.24      1.94 o 
  -8   2  13      147.92      119.51      9.32 o 
  -7   2  13      201.26      207.03     19.86 o 
  -6   2  13      143.64      138.93     17.33 o 
  -5   2  13       14.23       15.15      1.81 o 
  -4   2  13      146.83      132.60      9.85 o 
  -3   2  13       14.43       19.94      2.20 o 
  -2   2  13      187.61      172.30      6.55 o 
  -1   2  13        3.63        2.84      1.07 o 
   0   2  13      100.44       83.46      7.26 o 
   1   2  13       35.27       34.22      3.55 o 
   2   2  13        4.20        1.87      1.51 o 
   3   2  13       47.08       44.51      4.12 o 
   4   2  13       64.88       61.36      4.86 o 
   5   2  13        8.89        9.19      1.69 o 
   6   2  13        1.38        3.08      2.40 o 
   7   2  13       41.97       33.41      3.30 o 
   8   2  13       99.94       81.36      8.13 o 
  -9   3  13        7.96       10.02      3.14 o 
  -8   3  13      115.39      119.89      8.78 o 
  -7   3  13       52.04       53.65      4.80 o 
  -6   3  13      382.31      377.27     25.88 o 
  -5   3  13      452.50      425.47     32.04 o 
  -4   3  13       15.48       15.54      1.39 o 
  -3   3  13      163.11      153.36      8.74 o 
  -2   3  13        8.17        7.83      1.12 o 
  -1   3  13      182.45      139.94     13.10 o 
   0   3  13     1359.98     1400.39     62.01 o 
   1   3  13     1041.27     1106.32     42.90 o 
   2   3  13       22.94       21.01      2.13 o 
   3   3  13     1620.60     1681.30     36.54 o 
   4   3  13      187.33      176.29     14.05 o 
   5   3  13      833.08      907.94     37.04 o 
   6   3  13      366.14      402.81     19.51 o 
   7   3  13       73.29       77.47      5.76 o 
  -8   4  13       24.95       23.42      2.86 o 
  -7   4  13      197.56      184.50     14.96 o 
  -6   4  13       49.30       43.72      3.41 o 
  -5   4  13       20.22       21.21      2.05 o 
  -4   4  13       11.24       12.70      2.66 o 
  -3   4  13       23.91       26.51      2.81 o 
  -2   4  13      139.74      148.90     11.97 o 
  -1   4  13       42.76       43.50      4.74 o 
   0   4  13        7.21       12.40      1.92 o 
   1   4  13     1067.19     1063.71     42.05 o 
   2   4  13        1.24        2.28      1.39 o 
   3   4  13       49.76       46.85      3.96 o 
   4   4  13       34.21       47.28      4.22 o 
   5   4  13       47.13       40.79      5.36 o 
   6   4  13       27.42       25.09      4.00 o 
  -7   5  13      116.55      113.22      8.81 o 
  -6   5  13       92.68       83.39      7.63 o 
  -5   5  13      246.12      247.13     17.16 o 
  -4   5  13      378.32      386.24     23.84 o 
  -3   5  13      466.74      487.81     31.54 o 
  -2   5  13      333.25      356.27     21.49 o 
  -1   5  13      158.98      170.61      9.32 o 
   0   5  13      213.32      207.26      9.43 o 
   1   5  13      208.56      214.17     10.83 o 
   2   5  13      848.04      891.61     54.03 o 
   3   5  13       98.57       94.95      5.84 o 
   4   5  13        6.47       12.34      2.43 o 
   5   5  13       51.67       58.83      4.74 o 
  -5   6  13        9.91        7.98      3.27 o 
  -4   6  13       66.92       63.16     10.02 o 
  -3   6  13      114.42      119.85     13.14 o 
  -2   6  13       23.11       26.04      4.01 o 
  -1   6  13        9.48        5.91      1.65 o 
   0   6  13        0.60        0.43      2.69 o 
   1   6  13        2.70        1.20      2.26 o 
   2   6  13       10.53       10.97      2.15 o 
   3   6  13        2.94        5.70      2.77 o 
 -10   0  14      569.35      514.57     63.34 o 
  -9   0  14      405.12      421.54     17.83 o 
  -8   0  14       47.89       45.04      8.05 o 
  -7   0  14      240.93      249.34     13.02 o 
  -6   0  14      830.59      918.11     37.93 o 
  -5   0  14       60.48       39.79      7.12 o 
  -4   0  14     1248.16     1321.04     87.97 o 
  -3   0  14     2415.10     2507.39    116.63 o 
  -2   0  14      144.16      112.08      8.92 o 
  -1   0  14       70.45       89.93      9.02 o 
   0   0  14      176.53      123.13      8.73 o 
   1   0  14     3464.42     3680.89    223.44 o 
   2   0  14     2033.82     1977.64     79.42 o 
   3   0  14      740.85      742.77     17.27 o 
   4   0  14      259.81      246.47      7.62 o 
   5   0  14      129.37      122.99     11.02 o 
   6   0  14        3.75        2.08      1.15 o 
   7   0  14      376.85      398.25     34.12 o 
   8   0  14      142.00      139.81     19.14 o 
 -10   1  14        0.71        8.89      3.20 o 
  -9   1  14        8.14        8.71      2.14 o 
  -8   1  14        3.76        6.43      1.93 o 
  -7   1  14      145.74      139.44     13.28 o 
  -6   1  14      165.68      165.65      7.72 o 
  -5   1  14       59.86       65.14      5.56 o 
  -4   1  14       14.38       32.02      2.94 o 
  -3   1  14        3.82        6.40      1.16 o 
  -2   1  14       97.40       98.51      7.16 o 
  -1   1  14       71.49       49.57      3.06 o 
   0   1  14       12.37       18.87      1.76 o 
   1   1  14      177.11      144.58     12.86 o 
   2   1  14      109.97       81.58      7.58 o 
   3   1  14      118.08      108.19      6.74 o 
   4   1  14      188.25      190.53      5.38 o 
   5   1  14      176.84      176.17      8.53 o 
   6   1  14       14.93       12.02      2.53 o 
   7   1  14       42.33       34.65      4.71 o 
   8   1  14        9.68        7.06      2.02 o 
 -10   2  14       18.22       27.53      4.15 o 
  -9   2  14        4.60        3.47      2.02 o 
  -8   2  14       18.85       21.60      2.13 o 
  -7   2  14      847.68      887.42     56.55 o 
  -6   2  14      840.00      884.75     61.63 o 
  -5   2  14     1000.82     1031.66     54.43 o 
  -4   2  14      155.29      164.59      9.50 o 
  -3   2  14       12.78       12.15      2.35 o 
  -2   2  14      883.10      894.11     32.67 o 
  -1   2  14     1120.18     1145.11     29.66 o 
   0   2  14      984.78      969.69     49.39 o 
   1   2  14     1142.58     1191.19     45.21 o 
   2   2  14      246.02      238.53     10.56 o 
   3   2  14      300.12      332.63      9.56 o 
   4   2  14     1235.91     1318.72     35.27 o 
   5   2  14      774.55      821.71     32.85 o 
   6   2  14      277.68      299.41     20.08 o 
   7   2  14      132.57      130.77      7.47 o 
   8   2  14      129.36      107.33      8.85 o 
  -9   3  14       28.12       19.47      4.44 o 
  -8   3  14        1.05        2.99      1.65 o 
  -7   3  14       15.45       16.52      2.69 o 
  -6   3  14       96.93       83.56      8.39 o 
  -5   3  14       19.70       22.52      2.99 o 
  -4   3  14       59.90       52.55      3.11 o 
  -3   3  14      464.09      496.74     29.42 o 
  -2   3  14       83.15       76.75      5.39 o 
  -1   3  14      157.59      146.87     12.58 o 
   0   3  14       27.79       27.86      2.31 o 
   1   3  14      128.85      111.66     11.83 o 
   2   3  14       76.66       73.12      4.28 o 
   3   3  14       98.03       77.01      7.78 o 
   4   3  14      115.85      108.07      6.80 o 
   5   3  14       32.35       28.92      3.37 o 
   6   3  14       29.92       25.64      3.28 o 
   7   3  14       34.66       33.63      3.45 o 
  -8   4  14       60.43       50.47      4.91 o 
  -7   4  14      116.81      113.59      9.80 o 
  -6   4  14       65.67       55.49      4.28 o 
  -5   4  14      258.08      261.76     17.16 o 
  -4   4  14      489.71      529.81     35.61 o 
  -3   4  14      357.32      410.02     23.35 o 
  -2   4  14      557.08      574.85     35.54 o 
  -1   4  14      283.74      293.56     18.41 o 
   0   4  14     1864.42     1937.40     96.51 o 
   1   4  14      700.56      727.34     39.95 o 
   2   4  14      637.27      659.49     25.04 o 
   3   4  14      742.15      743.05     35.59 o 
   4   4  14      437.30      484.88     20.33 o 
   5   4  14       17.60       20.85      3.55 o 
   6   4  14      439.61      463.33     20.11 o 
  -7   5  14        0.13        1.19      3.12 o 
  -6   5  14       23.83       19.62      3.16 o 
  -5   5  14       29.13       28.97      3.02 o 
  -4   5  14       26.56       23.36      2.62 o 
  -3   5  14       24.41       23.03      4.87 o 
  -2   5  14        3.64        3.92      1.57 o 
  -1   5  14       86.43       94.38      8.82 o 
   0   5  14       21.55       20.26      2.65 o 
   1   5  14       49.58       48.09      4.46 o 
   2   5  14        5.05        2.56      2.25 o 
   3   5  14        5.75        6.04      1.72 o 
   4   5  14       22.32       27.02      2.98 o 
   5   5  14       15.25       17.52      2.84 o 
  -4   6  14       88.01       86.36     11.96 o 
  -3   6  14      273.86      277.60     32.80 o 
  -2   6  14       72.39       80.06      7.02 o 
  -1   6  14      243.98      263.44     21.77 o 
   0   6  14      102.55      100.28     11.16 o 
   1   6  14       42.98       44.06      5.05 o 
   2   6  14        3.97        4.87      1.91 o 
 -10   1  15        1.22       -0.18      2.41 o 
  -9   1  15      294.44      337.45     14.75 o 
  -8   1  15      642.18      730.28     25.51 o 
  -7   1  15      346.33      379.19     17.52 o 
  -6   1  15      635.73      670.08     35.86 o 
  -5   1  15     1109.70     1137.60     50.01 o 
  -4   1  15      424.42      420.63     17.02 o 
  -3   1  15      838.73      867.40     23.42 o 
  -2   1  15     1012.81      939.07     38.86 o 
  -1   1  15      578.91      549.27     23.78 o 
   0   1  15     2738.44     2736.12    124.35 o 
   2   1  15      901.36      917.85     21.03 o 
   3   1  15     1084.89     1038.24     19.15 o 
   4   1  15      162.82      158.19      8.47 o 
   5   1  15       99.97      101.84      8.35 o 
   6   1  15      786.73      855.28     26.18 o 
   7   1  15      472.22      503.93     21.81 o 
   8   1  15      267.80      224.41     30.70 o 
 -10   2  15       19.78       16.98      3.61 o 
  -9   2  15      122.96      114.94      9.57 o 
  -8   2  15        2.53        3.15      1.94 o 
  -7   2  15        8.24        9.58      2.94 o 
  -6   2  15      228.60      218.76     15.70 o 
  -5   2  15      173.10      191.64     12.65 o 
  -4   2  15      473.37      485.62     22.40 o 
  -3   2  15       81.99       77.22      5.22 o 
  -2   2  15      160.26      157.82      8.13 o 
  -1   2  15        4.29        3.48      1.33 o 
   0   2  15      256.22      227.44     17.64 o 
   1   2  15       25.30       24.58      2.44 o 
   2   2  15      552.66      573.50     21.95 o 
   3   2  15       21.14       12.33      3.62 o 
   4   2  15       52.66       47.71      4.95 o 
   5   2  15        0.37       -2.85      2.85 o 
   6   2  15        1.72        0.12      1.73 o 
   7   2  15       49.16       43.40      4.77 o 
  -9   3  15       52.40       53.80      8.60 o 
  -8   3  15       27.26       27.42      3.34 o 
  -7   3  15      308.39      305.24     25.67 o 
  -6   3  15      412.80      434.23     28.55 o 
  -5   3  15      370.84      407.36     26.48 o 
  -4   3  15       42.28       43.44      3.80 o 
  -3   3  15      211.64      249.84     11.75 o 
  -2   3  15      644.90      658.27     32.43 o 
  -1   3  15     1692.47     1690.00     77.49 o 
   0   3  15     1346.20     1400.38     56.38 o 
   1   3  15      558.82      599.04     26.77 o 
   2   3  15        9.25       12.82      2.53 o 
   3   3  15      492.15      499.95     17.45 o 
   4   3  15      376.36      403.05     22.62 o 
   5   3  15      197.08      205.29     13.44 o 
   6   3  15      220.73      217.83     20.75 o 
   7   3  15       73.07       79.24      5.73 o 
  -8   4  15        8.16        4.55      2.78 o 
  -7   4  15       56.63       55.20      6.20 o 
  -6   4  15        8.93        7.72      1.81 o 
  -5   4  15        0.83        3.42      1.99 o 
  -4   4  15       58.80       51.76      5.25 o 
  -3   4  15       66.76       78.82      6.51 o 
  -2   4  15      196.75      181.52     14.00 o 
  -1   4  15        2.20        3.80      1.42 o 
   0   4  15      343.19      299.56     16.07 o 
   1   4  15       34.61       30.83      2.60 o 
   2   4  15      195.70      169.36     10.59 o 
   3   4  15       85.82       73.58      9.64 o 
   4   4  15      195.28      165.13     18.66 o 
   5   4  15        6.80        6.18      2.68 o 
   6   4  15       42.49       38.20      4.80 o 
  -6   5  15      103.93       93.76      8.43 o 
  -5   5  15       15.44       12.71      2.08 o 
  -4   5  15      165.73      175.61     13.97 o 
  -3   5  15      125.12      127.90      9.83 o 
  -2   5  15      512.54      558.20     36.97 o 
  -1   5  15       55.60       53.87      5.67 o 
   0   5  15       26.70       27.09      3.05 o 
   1   5  15      502.72      495.55     28.58 o 
   2   5  15      202.27      189.56     15.90 o 
   3   5  15       96.71       84.95      6.30 o 
   4   5  15      185.30      169.97     15.41 o 
  -4   6  15       97.81       92.32     14.84 o 
  -3   6  15        2.31        4.42      2.21 o 
  -2   6  15       25.42       21.86      4.38 o 
  -1   6  15       53.39       53.65      3.89 o 
   0   6  15        3.63        2.96      1.38 o 
   1   6  15       50.79       46.78      5.81 o 
   2   6  15       39.62       37.96      4.79 o 
 -10   0  16      439.63      423.06     30.41 o 
  -9   0  16      187.01      193.83     26.86 o 
  -8   0  16      832.21      937.46     42.06 o 
  -7   0  16      647.86      689.95     31.40 o 
  -6   0  16      284.38      297.98     13.08 o 
  -5   0  16      478.96      522.52     40.21 o 
  -4   0  16     2270.06     2445.52    101.36 o 
  -3   0  16      400.73      411.61     19.42 o 
  -2   0  16     2770.81     2923.59    158.21 o 
  -1   0  16       16.58       17.80      2.63 o 
   0   0  16      395.46      413.01     31.08 o 
   1   0  16     1255.54     1307.54     62.90 o 
   2   0  16      317.18      297.86     10.59 o 
   3   0  16       91.90       79.68      8.41 o 
   4   0  16      186.31      154.44     16.74 o 
   5   0  16      221.33      232.39     11.13 o 
   6   0  16      643.28      687.17     31.53 o 
   7   0  16      274.94      256.74     60.37 o 
   8   0  16       72.23       79.41     10.84 o 
 -10   1  16       14.23        9.98      3.35 o 
  -9   1  16       46.53       54.99      5.69 o 
  -8   1  16        2.69       14.75      4.68 o 
  -7   1  16        0.84        6.89      1.80 o 
  -6   1  16        0.16        2.20      2.33 o 
  -5   1  16       89.71       92.76      5.24 o 
  -4   1  16      114.24      110.20      7.19 o 
  -3   1  16       48.37       58.55      4.25 o 
  -2   1  16        0.23        0.34      1.20 o 
  -1   1  16      231.03      227.38      9.06 o 
   0   1  16       95.23       88.95      5.93 o 
   1   1  16       47.91       55.08      3.26 o 
   2   1  16      659.40      601.83     20.80 o 
   3   1  16      397.45      367.03      9.36 o 
   4   1  16        6.51        3.75      1.69 o 
   5   1  16        0.01        2.21      1.29 o 
   6   1  16       88.35       77.76      6.19 o 
   7   1  16       78.60       66.80      8.32 o 
  -9   2  16       66.57       73.12      7.28 o 
  -8   2  16      131.37      135.42     10.90 o 
  -7   2  16      517.24      503.60     31.20 o 
  -6   2  16      200.46      200.65      9.50 o 
  -5   2  16      284.83      271.93     12.47 o 
  -4   2  16       59.48       56.70      4.38 o 
  -3   2  16      173.67      154.00      6.87 o 
  -2   2  16     2175.88     2285.47     67.53 o 
  -1   2  16     1935.13     2013.75     65.57 o 
   0   2  16      941.06      927.02     49.24 o 
   1   2  16     2491.02     2559.71    105.90 o 
   2   2  16       16.71       22.58      2.04 o 
   3   2  16      374.99      390.88     10.55 o 
   4   2  16     1205.93     1272.11     34.44 o 
   5   2  16      252.82      261.62     14.36 o 
   6   2  16      191.43      185.47     17.78 o 
   7   2  16      234.61      225.06     16.15 o 
  -9   3  16       50.99       49.51      5.26 o 
  -8   3  16       10.34       16.53      2.80 o 
  -7   3  16       44.51       39.25      4.99 o 
  -6   3  16        2.70        3.19      2.08 o 
  -5   3  16        4.22        6.00      1.93 o 
  -4   3  16        9.69        6.09      1.97 o 
  -3   3  16        1.25        3.42      1.81 o 
  -2   3  16      737.60      747.82     42.92 o 
  -1   3  16      592.14      579.13     38.71 o 
   0   3  16       32.18       31.14      2.85 o 
   1   3  16       35.54       36.02      2.33 o 
   2   3  16       17.04       16.61      1.92 o 
   3   3  16      164.95      139.21      9.20 o 
   4   3  16      225.71      195.06     16.49 o 
   5   3  16       61.37       50.79      9.06 o 
   6   3  16       18.93       16.37      3.05 o 
  -8   4  16       23.39       21.69      3.07 o 
  -7   4  16       62.58       51.95      8.64 o 
  -6   4  16       33.14       24.72      2.68 o 
  -5   4  16      247.09      235.01     12.03 o 
  -4   4  16      537.49      607.82     35.75 o 
  -3   4  16      167.23      164.65     11.86 o 
  -2   4  16      351.38      359.39     22.24 o 
  -1   4  16      529.53      570.21     21.55 o 
   0   4  16       98.87       87.24      7.09 o 
   1   4  16      502.16      543.97     32.68 o 
   2   4  16      423.94      436.04     20.88 o 
   3   4  16      266.34      279.57     13.70 o 
   4   4  16      325.69      313.88     19.20 o 
   5   4  16      120.96      124.11     11.17 o 
  -6   5  16       16.90       17.00      5.08 o 
  -5   5  16        0.03        1.26      2.06 o 
  -4   5  16       91.20       79.17      8.43 o 
  -3   5  16       65.72       68.11      7.31 o 
  -2   5  16       50.11       44.22      9.84 o 
  -1   5  16       44.18       35.25      4.08 o 
   0   5  16      135.51      111.59      9.09 o 
   1   5  16        3.89        5.21      2.63 o 
   2   5  16        1.38        0.17      1.69 o 
   3   5  16        1.17        3.27      2.52 o 
   4   5  16       15.42       11.80      2.65 o 
  -3   6  16      128.74      136.32     13.24 o 
  -2   6  16      101.75      106.04      8.73 o 
  -1   6  16       73.52       75.22      6.64 o 
   0   6  16       61.58       66.85      6.69 o 
   1   6  16       40.22       37.18      4.76 o 
 -10   1  17       58.96       52.39     15.65 o 
  -9   1  17      332.71      339.32     11.88 o 
  -8   1  17      190.15      188.45     17.56 o 
  -7   1  17       68.62       65.62      7.52 o 
  -6   1  17       10.31        6.70      1.80 o 
  -5   1  17      102.34      100.18      7.39 o 
  -4   1  17      403.13      409.65     11.03 o 
  -3   1  17      275.30      299.51     14.04 o 
  -2   1  17      496.70      477.59     18.90 o 
  -1   1  17     1498.55     1505.33     65.22 o 
   0   1  17       21.55       22.65      2.68 o 
   1   1  17      285.31      275.77     12.59 o 
   2   1  17       93.36       78.29      6.54 o 
   3   1  17      248.99      243.61      7.05 o 
   4   1  17      294.80      314.26     11.41 o 
   5   1  17      450.70      473.75     24.05 o 
   6   1  17      297.43      309.33     13.39 o 
   7   1  17      187.38      175.65     14.00 o 
  -9   2  17        0.54        6.61      2.74 o 
  -8   2  17        0.18        0.25      1.76 o 
  -7   2  17       39.11       45.36      4.41 o 
  -6   2  17       77.64       74.72      5.36 o 
  -5   2  17       39.24       41.81      3.21 o 
  -4   2  17      107.51      107.68      6.41 o 
  -3   2  17      155.04      136.22      7.63 o 
  -2   2  17       89.88       94.46      6.36 o 
  -1   2  17      287.68      230.85     16.63 o 
   0   2  17      209.18      196.44     12.59 o 
   1   2  17        3.66        6.45      1.39 o 
   2   2  17        7.16        4.44      1.55 o 
   3   2  17        3.35        3.19      1.28 o 
   4   2  17        0.00       -1.96      1.96 o 
   5   2  17       47.49       42.73      4.34 o 
   6   2  17       26.25       23.27      3.86 o 
   7   2  17       71.09       62.19      6.07 o 
  -8   3  17      121.42      116.07     11.83 o 
  -7   3  17      431.85      424.42     39.37 o 
  -6   3  17      641.42      664.73     42.72 o 
  -5   3  17      283.24      316.92     24.10 o 
  -4   3  17      883.52      939.27     44.93 o 
  -3   3  17      237.49      276.11     13.55 o 
  -2   3  17     1751.27     1789.76     79.29 o 
  -1   3  17     1437.04     1484.13     73.37 o 
   0   3  17      668.43      733.74     33.35 o 
   1   3  17      221.55      220.48     10.96 o 
   2   3  17     1261.15     1384.63     50.66 o 
   3   3  17       86.88       69.55      7.12 o 
   4   3  17      653.30      663.57     36.01 o 
   5   3  17      390.53      419.07     16.12 o 
   6   3  17       81.60       73.86      7.83 o 
  -7   4  17        2.01        4.24      1.79 o 
  -6   4  17       46.04       38.95      4.71 o 
  -5   4  17       29.40       26.28      2.57 o 
  -4   4  17       19.00       16.54      2.41 o 
  -3   4  17        1.17        2.70      1.70 o 
  -2   4  17       26.87       23.61      2.60 o 
  -1   4  17       46.59       40.24      4.55 o 
   0   4  17       79.35       71.54      4.67 o 
   1   4  17      233.60      217.75     12.59 o 
   2   4  17       21.94       24.34      2.94 o 
   3   4  17       86.39       74.43      6.36 o 
   4   4  17       21.45       10.88      3.30 o 
   5   4  17        2.96        4.18      1.76 o 
  -6   5  17      116.39      126.75     18.20 o 
  -5   5  17       78.11       63.28     13.45 o 
  -4   5  17      252.40      258.97     18.47 o 
  -3   5  17      539.82      618.27     45.57 o 
  -2   5  17      126.06      133.93     10.62 o 
  -1   5  17      121.13      117.82      8.14 o 
   0   5  17      241.30      290.40     20.28 o 
   1   5  17      511.57      540.62     46.56 o 
   2   5  17      167.99      153.49     15.06 o 
   3   5  17       79.27       74.35      6.55 o 
  -2   6  17        4.35        1.40      1.75 o 
  -1   6  17       38.44       42.19      5.35 o 
  -9   0  18      157.14      178.50     17.65 o 
  -8   0  18      317.97      328.91     16.64 o 
  -7   0  18       31.96       35.12      6.27 o 
  -6   0  18       26.55       32.25      5.42 o 
  -5   0  18      225.33      225.64     15.34 o 
  -4   0  18     1808.40     1947.66     81.77 o 
  -3   0  18      270.40      274.47      9.11 o 
  -2   0  18     1519.72     1621.87     71.39 o 
  -1   0  18      407.58      407.37     25.29 o 
   0   0  18      375.51      393.71     27.17 o 
   1   0  18     2212.67     2311.11    104.00 o 
   2   0  18      799.65      790.39     43.85 o 
   3   0  18      526.40      557.15     20.35 o 
   4   0  18     2062.24     2127.28    106.76 o 
   5   0  18      801.81      866.29     53.26 o 
   6   0  18       51.88       38.57      6.57 o 
   7   0  18      190.72      188.80     44.75 o 
  -9   1  18        1.61        4.34      1.87 o 
  -8   1  18      195.00      195.68     18.69 o 
  -7   1  18      121.32      133.78     12.92 o 
  -6   1  18      540.16      558.20     27.82 o 
  -5   1  18       10.53        9.46      1.58 o 
  -4   1  18       64.90       69.91      6.12 o 
  -3   1  18      293.32      320.56     10.09 o 
  -2   1  18      453.22      446.63     16.47 o 
  -1   1  18       48.78       48.39      3.27 o 
   0   1  18      263.60      248.93     16.13 o 
   1   1  18      881.88      884.24     38.77 o 
   2   1  18      544.57      550.52     23.64 o 
   3   1  18        0.49        0.14      1.01 o 
   4   1  18      329.27      329.34     11.90 o 
   5   1  18       12.74        6.27      2.35 o 
   6   1  18        0.08       -2.70      2.70 o 
   7   1  18       35.27       32.42      4.82 o 
  -9   2  18      104.71       95.53     11.25 o 
  -8   2  18       28.54       31.22      4.10 o 
  -7   2  18      500.06      532.88     34.23 o 
  -6   2  18      160.29      161.11      9.85 o 
  -5   2  18      353.11      368.84     12.22 o 
  -4   2  18      772.63      760.27     30.99 o 
  -3   2  18     1503.64     1616.22     49.64 o 
  -2   2  18      867.25      920.29     26.90 o 
  -1   2  18      734.88      716.21     30.72 o 
   0   2  18      256.92      281.40     24.11 o 
   1   2  18       94.96       77.51      5.04 o 
   2   2  18      317.64      336.37     14.07 o 
   3   2  18      345.76      371.92     12.10 o 
   4   2  18      604.64      628.60     20.56 o 
   5   2  18      169.63      173.36      9.70 o 
   6   2  18      401.14      433.08     31.31 o 
  -8   3  18       28.78       30.76      3.40 o 
  -7   3  18        0.38        6.58      2.47 o 
  -6   3  18      198.40      186.58     15.25 o 
  -5   3  18        0.10        1.63      1.54 o 
  -4   3  18       37.43       46.00      3.97 o 
  -3   3  18       64.58       56.40      4.28 o 
  -2   3  18        4.15        2.99      2.46 o 
  -1   3  18       43.42       49.01      4.41 o 
   0   3  18       27.34       26.51      3.23 o 
   1   3  18       12.07       10.38      2.16 o 
   2   3  18       31.86       24.47      2.92 o 
   3   3  18       31.75       31.01      5.30 o 
   4   3  18       92.32       61.77     13.67 o 
   5   3  18        6.88       10.32      2.49 o 
   6   3  18        6.48        3.21      2.26 o 
  -7   4  18       23.45       15.31      3.79 o 
  -6   4  18      121.58      123.91     13.34 o 
  -5   4  18      160.14      186.04     17.86 o 
  -4   4  18      123.58      127.51     11.50 o 
  -3   4  18      109.99      102.99      7.93 o 
  -2   4  18      161.91      181.93     11.49 o 
  -1   4  18      469.46      526.83     26.46 o 
   0   4  18      108.82      127.08     11.82 o 
   1   4  18      273.81      278.14     13.92 o 
   2   4  18      158.64      156.62     11.73 o 
   3   4  18      232.48      252.40     13.72 o 
   4   4  18        2.65        4.19      1.70 o 
   5   4  18      207.40      169.40     14.05 o 
  -5   5  18       68.90       73.87      9.81 o 
  -4   5  18       55.28       55.49      5.88 o 
  -3   5  18        2.81       -0.42      2.59 o 
  -2   5  18        9.13        9.89      2.46 o 
  -1   5  18       14.75       15.59      2.58 o 
   0   5  18       33.94       34.36      4.26 o 
   1   5  18        0.33        2.81      2.70 o 
   2   5  18        0.01        3.73      2.00 o 
   3   5  18        7.01       12.51      4.39 o 
  -9   1  19      182.28      150.57     18.45 o 
  -8   1  19        1.70        4.47      2.40 o 
  -7   1  19       84.31       87.22      6.64 o 
  -6   1  19      260.97      310.25     14.97 o 
  -5   1  19      234.59      230.70     13.60 o 
  -4   1  19     1713.94     1861.10     55.77 o 
  -3   1  19      177.95      188.49      8.29 o 
  -2   1  19       74.14       74.77      6.43 o 
  -1   1  19     1299.24     1373.06     70.89 o 
   0   1  19       18.26       17.73      1.46 o 
   1   1  19      130.25      139.04     11.14 o 
   2   1  19     1461.59     1496.37     35.47 o 
   3   1  19      380.56      431.66     15.29 o 
   4   1  19      376.24      384.46     14.35 o 
   5   1  19      394.31      410.88     21.41 o 
   6   1  19       35.39       39.48      4.08 o 
  -9   2  19       35.08       34.21      5.34 o 
  -8   2  19       49.70       50.01      5.34 o 
  -7   2  19       10.36       11.55      2.47 o 
  -6   2  19      207.32      204.15     16.34 o 
  -5   2  19       29.91       32.44      2.58 o 
  -4   2  19      428.44      446.31     16.80 o 
  -3   2  19      132.66      136.15      6.98 o 
  -2   2  19       74.00       63.51      4.02 o 
  -1   2  19        0.39        0.42      1.50 o 
   0   2  19     1172.42     1155.01     77.80 o 
   1   2  19       36.77       30.97      2.50 o 
   2   2  19      371.97      364.80     19.70 o 
   3   2  19       39.11       30.74      4.03 o 
   4   2  19       33.22       25.33      4.32 o 
   5   2  19        1.45       -0.18      2.40 o 
   6   2  19       15.84        9.69      1.99 o 
  -8   3  19       57.68       58.16      5.63 o 
  -7   3  19      206.84      200.72     15.77 o 
  -6   3  19      196.18      167.31     14.16 o 
  -5   3  19      215.04      221.89     15.59 o 
  -4   3  19      419.57      425.81     24.67 o 
  -3   3  19      709.59      745.83     26.99 o 
  -2   3  19      604.63      645.77     34.05 o 
  -1   3  19      537.67      553.02     30.99 o 
   0   3  19      287.04      290.02     18.27 o 
   1   3  19      629.47      696.46     38.62 o 
   2   3  19      499.42      499.04     29.01 o 
   3   3  19      226.03      213.72     19.35 o 
   4   3  19      231.10      240.82     14.09 o 
   5   3  19       71.23       57.68      5.39 o 
  -7   4  19       47.78       47.69      7.47 o 
  -6   4  19       64.23       52.06      6.38 o 
  -5   4  19       14.61       14.63      2.93 o 
  -4   4  19       42.82       39.08      6.03 o 
  -3   4  19        3.68       13.07      2.65 o 
  -2   4  19       25.65       20.29      2.58 o 
  -1   4  19      181.93      202.42     13.65 o 
   0   4  19        0.61        2.20      2.05 o 
   1   4  19      113.73      107.37      8.54 o 
   2   4  19        1.02       -0.20      2.14 o 
   3   4  19        0.36        1.62      1.94 o 
   4   4  19        0.10        0.44      2.52 o 
  -5   5  19       46.67       52.49     10.89 o 
  -4   5  19      156.02      145.04     13.43 o 
  -3   5  19      166.15      158.86     12.98 o 
  -2   5  19       43.36       44.79      3.97 o 
  -1   5  19      123.51      118.55     11.10 o 
   0   5  19      165.51      174.20     15.27 o 
   1   5  19        7.53        9.52      2.52 o 
   2   5  19       79.08       85.06      9.95 o 
  -9   0  20        7.45       11.46      4.42 o 
  -8   0  20      143.22      115.06     15.56 o 
  -7   0  20       14.71       20.50      4.64 o 
  -6   0  20      508.87      530.37     40.92 o 
  -5   0  20      250.21      266.43     19.70 o 
  -4   0  20        3.72        4.39      2.75 o 
  -3   0  20     2089.26     2428.15     90.54 o 
  -2   0  20      133.10      109.83     10.73 o 
  -1   0  20      996.75     1085.32     66.35 o 
   0   0  20      995.83     1031.39     71.34 o 
   1   0  20      334.28      362.20     21.31 o 
   2   0  20       68.25       72.98      8.24 o 
   3   0  20     1172.56     1276.89     42.74 o 
   4   0  20      281.26      260.14     48.83 o 
   5   0  20      384.52      434.74     70.33 o 
   6   0  20      112.03      105.75     31.33 o 
  -9   1  20       39.03       30.67      4.44 o 
  -8   1  20        0.06        2.38      2.30 o 
  -7   1  20       27.15       23.70      3.27 o 
  -6   1  20       33.64       43.75      4.03 o 
  -5   1  20      560.64      611.29     17.31 o 
  -4   1  20        1.85        3.68      2.14 o 
  -3   1  20       25.69       26.32      2.24 o 
  -2   1  20       62.88       54.32      3.75 o 
  -1   1  20      309.18      296.80     16.19 o 
   0   1  20        4.92        3.56      1.36 o 
   1   1  20      201.91      179.52     11.78 o 
   2   1  20        2.89        0.00      1.80 o 
   3   1  20       69.93       60.76      8.06 o 
   4   1  20        1.08        1.14      1.02 o 
   5   1  20        0.76        0.04      2.03 o 
   6   1  20       22.46       19.20      3.03 o 
  -8   2  20      149.87      128.83     16.71 o 
  -7   2  20      139.06      148.01      8.48 o 
  -6   2  20      506.35      496.21     17.56 o 
  -5   2  20       81.27       85.15      5.39 o 
  -4   2  20      919.45      954.65     27.38 o 
  -3   2  20      286.19      298.32     17.91 o 
  -2   2  20       42.24       43.47      3.34 o 
  -1   2  20       32.41       26.41      1.93 o 
   0   2  20      731.15      646.63     68.51 o 
   1   2  20      147.04      142.94      7.33 o 
   2   2  20     1318.11     1366.40     51.68 o 
   3   2  20      211.51      214.09     10.96 o 
   4   2  20       97.99       93.69      9.49 o 
   5   2  20       81.79       85.83      6.44 o 
  -8   3  20       44.34       46.31      5.65 o 
  -7   3  20        4.03        2.90      1.91 o 
  -6   3  20       80.93       68.73      6.53 o 
  -5   3  20       44.04       42.76      3.83 o 
  -4   3  20      337.21      322.89     12.99 o 
  -3   3  20        0.82       -0.62      2.97 o 
  -2   3  20       93.11       91.88      7.35 o 
  -1   3  20       23.42       26.76      3.18 o 
   0   3  20      105.88      103.53      6.30 o 
   1   3  20        0.22       -1.27      1.98 o 
   2   3  20      181.25      163.03     16.38 o 
   3   3  20        1.02       -0.08      1.76 o 
   4   3  20       66.60       55.43      5.12 o 
   5   3  20       34.72       42.49      4.30 o 
  -6   4  20      340.23      345.21     51.20 o 
  -5   4  20      249.43      215.38     24.22 o 
  -4   4  20      333.81      355.61     18.93 o 
  -3   4  20      416.66      442.08     22.10 o 
  -2   4  20      358.44      393.80     19.72 o 
  -1   4  20      254.74      244.75     20.62 o 
   0   4  20      147.35      140.74     10.37 o 
   1   4  20      126.07      125.92     13.41 o 
   2   4  20       70.14       66.46      8.74 o 
   3   4  20      195.17      192.52     11.96 o 
  -4   5  20       16.38       18.67      3.27 o 
  -3   5  20        0.16        0.44      1.98 o 
  -2   5  20        0.61        2.03      1.88 o 
  -1   5  20       57.39       50.85      4.51 o 
   0   5  20        0.01       -1.70      2.60 o 
   1   5  20        2.88        4.51      1.82 o 
  -8   1  21      208.70      180.02     17.71 o 
  -7   1  21      140.99      148.27      7.50 o 
  -6   1  21      831.76      948.82     33.43 o 
  -5   1  21      524.19      563.29     19.98 o 
  -4   1  21      148.60      153.73     12.08 o 
  -3   1  21      248.67      274.46     14.56 o 
  -2   1  21      990.41     1093.19     43.57 o 
  -1   1  21      660.32      663.00     32.84 o 
   0   1  21      976.43     1019.21     38.91 o 
   1   1  21      641.59      654.51     18.54 o 
   2   1  21      775.67      834.63     25.66 o 
   3   1  21      493.97      564.36     21.19 o 
   4   1  21      248.26      268.30     17.49 o 
   5   1  21      166.91      156.85     22.48 o 
  -8   2  21        0.01        4.24      2.53 o 
  -7   2  21        3.79        3.52      2.77 o 
  -6   2  21      109.06      110.90      7.35 o 
  -5   2  21       92.74       95.04      5.44 o 
  -4   2  21       71.56       63.87      5.24 o 
  -3   2  21        1.91        2.09      1.21 o 
  -2   2  21        2.91        2.45      1.50 o 
  -1   2  21      208.94      224.07     14.05 o 
   0   2  21       26.08       22.54      3.15 o 
   1   2  21        1.70        1.58      1.93 o 
   2   2  21        2.46        1.60      1.56 o 
   3   2  21        0.35       -0.28      1.68 o 
   4   2  21        0.81        3.36      2.05 o 
   5   2  21       10.71        8.43      2.38 o 
  -7   3  21      144.53      152.27     10.05 o 
  -6   3  21      130.99      124.86      7.99 o 
  -5   3  21      231.06      194.80     10.88 o 
  -4   3  21      216.31      210.26     12.40 o 
  -3   3  21      387.75      411.72     25.33 o 
  -2   3  21       13.39       12.53      1.80 o 
  -1   3  21       23.08       24.03      2.30 o 
   0   3  21      189.26      225.06     12.74 o 
   1   3  21      318.50      338.67     15.15 o 
   2   3  21      152.84      125.85     12.69 o 
   3   3  21       82.02       83.82     12.70 o 
   4   3  21       71.83       75.91     10.33 o 
  -6   4  21        2.87        4.61      3.38 o 
  -5   4  21       78.00       70.10      6.54 o 
  -4   4  21       90.63       72.60      7.83 o 
  -3   4  21       70.78       63.24      6.23 o 
  -2   4  21       15.38       10.20      1.84 o 
  -1   4  21        3.50        3.87      1.43 o 
   0   4  21        1.52        0.64      2.30 o 
   1   4  21       81.59       91.60      6.87 o 
   2   4  21       14.57       11.74      3.12 o 
   3   4  21        0.04        1.23      2.10 o 
  -3   5  21       96.73       99.06      7.53 o 
  -2   5  21       90.99       84.02      6.63 o 
  -1   5  21      140.97      137.67     12.77 o 
   0   5  21       48.99       47.61      4.93 o 
  -8   0  22      183.35      165.96     31.04 o 
  -7   0  22      828.49      992.62     81.99 o 
  -6   0  22      354.32      379.14     48.94 o 
  -5   0  22       20.24       27.60      4.69 o 
  -4   0  22        8.33        6.27      3.50 o 
  -3   0  22      660.64      720.47     79.30 o 
  -2   0  22      195.96      195.28     12.79 o 
  -1   0  22     1056.18     1126.77     89.14 o 
   0   0  22      848.36      889.01     55.15 o 
   1   0  22       83.95       80.68     11.07 o 
   2   0  22      212.05      207.88     21.92 o 
   4   0  22      387.37      428.73     36.97 o 
   5   0  22      263.06      273.57     52.86 o 
  -8   1  22        3.87       10.28      2.69 o 
  -7   1  22       31.45       28.83      4.42 o 
  -6   1  22      116.70      112.05      8.10 o 
  -5   1  22        1.78        4.23      2.64 o 
  -4   1  22      110.62      106.77      6.00 o 
  -3   1  22        5.13        5.97      1.58 o 
  -2   1  22       71.97       60.26      4.05 o 
  -1   1  22       94.00       93.04      6.71 o 
   0   1  22      191.48      172.48      7.54 o 
   1   1  22       10.52       10.03      1.56 o 
   2   1  22        0.93        0.51      1.24 o 
   3   1  22        4.51        4.16      1.48 o 
   4   1  22        2.14        0.98      1.83 o 
   5   1  22      107.72      103.31     10.19 o 
  -8   2  22      190.75      180.49      9.47 o 
  -7   2  22        1.56        0.79      2.39 o 
  -6   2  22      275.76      289.14     14.78 o 
  -5   2  22      259.48      277.50     15.06 o 
  -4   2  22      386.21      410.00     25.71 o 
  -3   2  22      449.80      481.40     16.90 o 
  -2   2  22      193.10      192.53     15.57 o 
  -1   2  22      145.92      147.02     12.36 o 
   0   2  22      721.17      710.47     33.54 o 
   1   2  22      532.66      605.82     37.98 o 
   2   2  22      212.31      209.78     16.10 o 
   3   2  22       53.54       49.47      4.31 o 
   4   2  22       38.49       40.51      3.90 o 
  -7   3  22       44.24       33.15      4.64 o 
  -6   3  22       20.30       19.51      2.05 o 
  -5   3  22        3.19        1.90      1.54 o 
  -4   3  22        0.98        4.56      2.22 o 
  -3   3  22       95.60       77.94      5.39 o 
  -2   3  22      130.13      123.88     11.12 o 
  -1   3  22        2.37        1.00      2.05 o 
   0   3  22       12.99       12.03      2.09 o 
   1   3  22        0.37        2.86      1.75 o 
   2   3  22       28.04       20.91      2.64 o 
   3   3  22       13.81       14.35      2.21 o 
   4   3  22       14.76       16.84      2.57 o 
  -5   4  22      109.59       93.05      7.91 o 
  -4   4  22       24.10       21.53      2.82 o 
  -3   4  22       68.51       67.58      6.20 o 
  -2   4  22       34.71       26.56      3.58 o 
  -1   4  22      170.43      163.64     11.98 o 
   0   4  22      296.98      331.03     23.25 o 
   1   4  22      114.03      125.73     12.15 o 
   2   4  22      245.32      243.24     29.55 o 
  -8   1  23      201.09      163.78     18.43 o 
  -7   1  23       97.17       97.90      9.72 o 
  -6   1  23       85.72       94.43      6.62 o 
  -5   1  23      401.13      445.64     31.52 o 
  -4   1  23        2.66        1.32      1.14 o 
  -3   1  23      537.12      578.17     37.50 o 
  -2   1  23     1169.54     1250.19     68.14 o 
  -1   1  23      216.04      213.75     13.55 o 
   0   1  23      234.95      247.27     10.32 o 
   1   1  23      437.07      483.91     25.38 o 
   2   1  23      196.33      246.14     10.66 o 
   3   1  23      217.30      222.91     16.68 o 
   4   1  23      204.43      190.57     17.30 o 
  -7   2  23        0.56        2.06      2.51 o 
  -6   2  23       31.63       24.06      3.54 o 
  -5   2  23      104.74       90.13      5.37 o 
  -4   2  23        1.42        2.24      1.80 o 
  -3   2  23       46.30       42.43      3.39 o 
  -2   2  23        9.58        6.07      1.76 o 
  -1   2  23        0.89       -1.64      3.46 o 
   0   2  23      186.58      130.90     17.05 o 
   1   2  23       14.72       10.93      2.02 o 
   2   2  23        7.00        5.21      1.69 o 
   3   2  23        1.26       -0.16      1.75 o 
   4   2  23        0.12        0.12      1.50 o 
  -6   3  23      121.82      110.69     10.88 o 
  -5   3  23      132.45      125.61     12.00 o 
  -4   3  23       92.22       87.10      7.05 o 
  -3   3  23        2.24        1.54      1.75 o 
  -2   3  23       50.93       49.30      4.87 o 
  -1   3  23       42.52       37.90      3.48 o 
   0   3  23      475.78      548.95     39.07 o 
   1   3  23      182.88      167.94     15.05 o 
   2   3  23       73.76       61.36      4.89 o 
   3   3  23       55.15       54.18      4.76 o 
  -4   4  23       18.15        7.01      2.47 o 
  -3   4  23        0.09        4.61      2.68 o 
  -2   4  23       21.63       16.34      3.11 o 
  -1   4  23       28.03       34.17      3.95 o 
   0   4  23        0.01        0.50      2.24 o 
   1   4  23        6.64        9.53      2.67 o 
  -7   0  24      462.27      455.11    109.56 o 
  -6   0  24       40.96       38.78      6.60 o 
  -5   0  24       63.68       59.14      9.16 o 
  -4   0  24      868.98      966.14     82.30 o 
  -3   0  24      325.37      307.15     23.76 o 
  -2   0  24     1265.10     1333.53     79.28 o 
  -1   0  24     1211.71     1482.53     96.22 o 
   0   0  24      164.01      157.12     12.21 o 
   1   0  24      153.01      163.86     14.25 o 
   2   0  24      270.74      270.21     21.09 o 
   3   0  24       46.08       37.81      6.28 o 
   4   0  24      133.53       98.05     17.34 o 
  -7   1  24       18.16       19.23      2.91 o 
  -6   1  24       70.52       61.13      7.02 o 
  -5   1  24        0.43       -2.62      2.62 o 
  -4   1  24       48.74       43.78      4.31 o 
  -3   1  24       20.82       20.37      2.08 o 
  -2   1  24       13.14       11.58      2.99 o 
  -1   1  24       11.61       13.71      2.20 o 
   0   1  24        0.13       -0.05      2.10 o 
   1   1  24      148.57      145.25      6.54 o 
   2   1  24        1.38       -1.73      1.73 o 
   3   1  24       24.34       29.41      3.78 o 
   4   1  24       33.21       33.57      4.87 o 
  -7   2  24       35.04       30.50      4.11 o 
  -6   2  24       50.97       59.82      5.40 o 
  -5   2  24      288.92      300.37     16.08 o 
  -4   2  24      309.33      331.32     15.70 o 
  -3   2  24      116.52      104.43      8.20 o 
  -2   2  24       69.94       75.60      5.13 o 
  -1   2  24      114.06      105.35      8.02 o 
   0   2  24      319.14      360.38     25.98 o 
   1   2  24      359.75      418.61     30.44 o 
   2   2  24      264.16      291.26     16.27 o 
   3   2  24      219.59      203.14     19.91 o 
  -6   3  24        2.96        4.96      2.36 o 
  -5   3  24       18.04       14.68      3.94 o 
  -4   3  24       14.35       18.09      2.81 o 
  -3   3  24        5.10        2.60      2.02 o 
  -2   3  24        6.88        3.08      2.54 o 
  -1   3  24       13.20       12.46      2.35 o 
   0   3  24       10.56       10.09      2.13 o 
   1   3  24        6.14        2.34      2.41 o 
   2   3  24        0.34        6.17      2.15 o 
  -3   4  24       45.75       41.96      4.95 o 
  -2   4  24      322.51      381.44     22.65 o 
  -1   4  24      386.52      537.58     64.01 o 
   0   4  24      105.22       92.85      8.01 o 
  -7   1  25      102.12      102.43      9.62 o 
  -6   1  25      121.45      116.80     14.50 o 
  -5   1  25      163.76      161.88      7.76 o 
  -4   1  25       99.36       92.08      7.68 o 
  -3   1  25      529.26      579.81     32.91 o 
  -2   1  25      241.93      269.08     21.35 o 
  -1   1  25      187.00      201.10     18.77 o 
   0   1  25      311.50      341.00     17.31 o 
   1   1  25      155.41      162.06     11.75 o 
   2   1  25      243.60      250.40     20.03 o 
   3   1  25      139.88      152.58      9.61 o 
  -6   2  25       18.81       12.03      3.32 o 
  -5   2  25        0.04       -0.45      2.95 o 
  -4   2  25       25.04       22.62      3.05 o 
  -3   2  25       16.48       17.59      3.32 o 
  -2   2  25       65.89       71.79      5.50 o 
  -1   2  25       38.47       31.95      3.40 o 
   0   2  25       10.92       14.50      2.72 o 
   1   2  25        2.44       -0.12      2.28 o 
   2   2  25       31.43       23.20      3.46 o 
  -5   3  25      191.53      183.98     12.65 o 
  -4   3  25      153.13      126.36     12.65 o 
  -3   3  25       83.83       81.40      7.75 o 
  -2   3  25      325.20      358.20     28.42 o 
  -1   3  25      176.99      184.49     20.82 o 
   0   3  25       90.09       82.27      7.88 o 
   1   3  25      141.90      135.55      9.57 o 
  -6   0  26       25.04       21.96      7.21 o 
  -5   0  26      382.36      397.45     67.75 o 
  -4   0  26      160.06      139.57     10.25 o 
  -3   0  26      112.76      106.92     24.87 o 
  -2   0  26      430.04      503.61    119.90 o 
  -1   0  26       73.20       65.93      7.78 o 
   0   0  26      215.75      237.19     27.71 o 
   1   0  26        5.66        2.98      2.28 o 
   2   0  26        2.84        3.86      2.37 o 
   3   0  26       86.79       62.32     11.36 o 
  -6   1  26       63.28       69.22      5.34 o 
  -5   1  26       54.78       48.58      4.99 o 
  -4   1  26        7.78        4.74      2.44 o 
  -3   1  26       57.63       49.11      5.41 o 
  -2   1  26       12.76       11.72      2.61 o 
  -1   1  26       17.65       12.47      2.69 o 
   0   1  26        8.43        4.24      2.49 o 
   1   1  26        2.01        0.32      2.12 o 
   2   1  26       33.68       31.12      3.11 o 
  -5   2  26      105.36       93.50     10.13 o 
  -4   2  26      395.09      461.86     51.50 o 
  -3   2  26       56.30       50.64      6.96 o 
  -2   2  26      113.14      110.94      8.31 o 
  -1   2  26      241.24      244.92     20.17 o 
   0   2  26      154.23      160.99     15.27 o 
   1   2  26      248.39      237.56     22.57 o 
   2   2  26      158.51      129.28     14.94 o 
  -3   3  26       47.65       50.29      6.08 o 
  -2   3  26       15.59        8.64      2.11 o 
  -1   3  26        0.37        3.90      2.33 o 
   0   3  26       17.35       19.07      4.10 o 
  -5   1  27       50.82       44.56      4.74 o 
  -4   1  27      225.21      238.96     23.18 o 
  -3   1  27      200.11      213.77     29.48 o 
  -2   1  27      172.26      194.66     21.84 o 
  -1   1  27      127.28      114.27     12.10 o 
   0   1  27       95.10       71.80      6.60 o 
   1   1  27      113.53      104.24     16.98 o 
  -4   2  27        7.23        9.69      3.63 o 
  -3   2  27        0.55        1.41      3.08 o 
  -2   2  27        0.51       -0.30      1.68 o 
  -1   2  27       28.56       29.26      3.35 o 
   0   2  27       75.18       81.70      6.72 o 
  -4   0  28      106.85      115.16     21.97 o 
  -3   0  28       28.93       34.43      9.98 o 
  -2   0  28      371.68      488.41     38.12 o 
  -1   0  28      115.28      116.43     28.50 o 
   0   0  28      325.72      432.91     23.47 o 
  -4   1  28        5.18        5.39      2.34 o 
  -3   1  28        6.41        7.14      2.24 o 
  -2   1  28        0.63        0.26      3.15 o 
  -1   1  28        4.23        8.56      2.34 o 
   0   1  28        1.08        1.16      2.48 o 
                                                 
